# Supplementary material for: Effect of Nutrition on Age-Related Metabolic Markers and the Gut Microbiota in Cats
Source: Microorganisms. 2021 Nov 25;9(12):2430. doi: 10.3390/microorganisms9122430 (PMC8706506; doi:10.3390/microorganisms9122430)
Supplement: Supplementary file 1 [file microorganisms-09-02430-s001.zip]

Archive with 4 entries (4 files):
- Ephraim Jewell Table S1 Plasma metabolomic data.xlsx
- Ephraim Jewell Table S2 Fecal metabolomic data.xlsx
- Ephraim Jewell Table S3 Fecal microbiota data.xlsx
- Ephraim Jewell Table S4 Correlations metabolome microbiota.xlsx
