# Supplementary material for: Effect of Nutrition on Age-Related Metabolic Markers and the Gut Microbiota in Cats
Source: Microorganisms. 2021 Nov 25;9(12):2430. doi: 10.3390/microorganisms9122430 (PMC8706506; doi:10.3390/microorganisms9122430)
Supplement: Supplementary file 1 [file microorganisms-09-02430-s001.zip › Ephraim Jewell Table S1 Plasma metabolomic data.xlsx]

## Sheet: Title
Data are the plasma metabolites from cats fed the control or test foods for 30 days

## Sheet: Plasma metabolomic data
Analyte	Matched P-value	Control-Test	SE	FDR-Corrected P-values	Test-Control	Super Pathway	Sub Pathway
Log[guanidinoacetate] SD	1.93291e-07	0.427271	0.0673683	0.000126219	-0.427271	Amino Acid	Creatine Metabolism
Log[N-acetylglutamate] SD	0.000328579	0.141915	0.0359383	0.214562	-0.141915	Amino Acid	Glutamate Metabolism
Log[N-acetylglutamine] SD	0.000576574	0.351011	0.093429	0.376503	-0.351011	Amino Acid	Glutamate Metabolism
Log[S-1-pyrroline-5-carboxylate] SD	2.81349e-05	0.145567	0.0305901	0.0183721	-0.145567	Amino Acid	Glutamate Metabolism
Log[2-aminobutyrate] SD	4.63743e-05	-0.174817	0.0380299	0.0302824	0.174817	Amino Acid	Glutathione Metabolism
Log[2-hydroxybutyrate/2-hydroxyisobutyrate] SD	8.39652e-09	-0.266944	0.0363362	5.48293e-06	0.266944	Amino Acid	Glutathione Metabolism
Log[betaine] SD	9.26559e-05	0.171523	0.039244	0.0605043	-0.171523	Amino Acid	Glycine, Serine and Threonine Metabolism
Log[dimethylglycine] SD	0.000189438	0.0765659	0.0185216	0.123703	-0.0765659	Amino Acid	Glycine, Serine and Threonine Metabolism
Log[N-acetylserine] SD	9.41689e-05	0.164844	0.0377619	0.0614923	-0.164844	Amino Acid	Glycine, Serine and Threonine Metabolism
Log[N-acetylthreonine] SD	0.000737772	0.101624	0.0276769	0.481765	-0.101624	Amino Acid	Glycine, Serine and Threonine Metabolism
Log[serine] SD	0.00146087	0.0977693	0.0284901	0.953948	-0.0977693	Amino Acid	Glycine, Serine and Threonine Metabolism
Log[1-methylguanidine] SD	0.000983242	0.251503	0.0704174	0.642057	-0.251503	Amino Acid	Guanidino and Acetamido Metabolism
Log[1-methylimidazoleacetate] SD	1.214e-05	-0.390208	0.0775971	0.00792745	0.390208	Amino Acid	Histidine Metabolism
Log[N-acetylhistamine] SD	0.000453009	-0.798804	0.20804	0.295815	0.798804	Amino Acid	Histidine Metabolism
Log[alpha-hydroxyisovalerate] SD	0.000444461	0.0977171	0.0254063	0.290233	-0.0977171	Amino Acid	Leucine, Isoleucine and Valine Metabolism
Log[cystathionine] SD	1.30165e-15	0.656282	0.0503019	8.49976e-13	-0.656282	Amino Acid	Methionine, Cysteine, SAM and Taurine Metabolism
Log[hypotaurine] SD	4.27688e-08	-0.605232	0.0887087	2.7928e-05	0.605232	Amino Acid	Methionine, Cysteine, SAM and Taurine Metabolism
Log[S-methylcysteine sulfoxide] SD	2.95408e-08	0.167505	0.024132	1.92902e-05	-0.167505	Amino Acid	Methionine, Cysteine, SAM and Taurine Metabolism
Log[S-methylcysteine] SD	0.00143304	-0.0941643	0.027385	0.935775	0.0941643	Amino Acid	Methionine, Cysteine, SAM and Taurine Metabolism
Log[taurine] SD	2.46117e-05	-0.167492	0.0348812	0.0160714	0.167492	Amino Acid	Methionine, Cysteine, SAM and Taurine Metabolism
Log[4-acetamidobutanoate] SD	0.000216672	0.215737	0.0527605	0.141487	-0.215737	Amino Acid	Polyamine Metabolism
Log[3-indoxyl sulfate] SD	1.20147e-05	0.844383	0.167804	0.0078456	-0.844383	Amino Acid	Tryptophan Metabolism
Log[5-hydroxyindole sulfate] SD	0.000351107	0.822669	0.209523	0.229273	-0.822669	Amino Acid	Tryptophan Metabolism
Log[6-hydroxyindole sulfate] SD	2.89153e-05	0.924039	0.194542	0.0188817	-0.924039	Amino Acid	Tryptophan Metabolism
Log[2-hydroxyphenylacetate] SD	5.31804e-06	-0.240121	0.0453755	0.00347268	0.240121	Amino Acid	Tyrosine Metabolism
Log[dopamine 3-O-sulfate] SD	0.00139535	0.194573	0.0564303	0.911161	-0.194573	Amino Acid	Tyrosine Metabolism
Log[-hydroxyphenylacetate sulfate] SD	0.00110255	0.481283	0.136288	0.719965	-0.481283	Amino Acid	Tyrosine Metabolism
Log[2-oxoarginine*] SD	0.000308675	-0.209852	0.0528598	0.201565	0.209852	Amino Acid	Urea cycle; Arginine and Proline Metabolism
Log[argininate*] SD	2.07076e-07	-0.463063	0.0732642	0.000135221	0.463063	Amino Acid	Urea cycle; Arginine and Proline Metabolism
Log[citrulline] SD	0.0010556	0.129267	0.0364475	0.689308	-0.129267	Amino Acid	Urea cycle; Arginine and Proline Metabolism
Log[dimethylarginine (SDMA + ADMA)] SD	0.00022186	0.0728161	0.0178425	0.144875	-0.0728161	Amino Acid	Urea cycle; Arginine and Proline Metabolism
Log[homoarginine] SD	1.91944e-30	-2.61673	0.0751308	1.2534e-27	2.61673	Amino Acid	Urea cycle; Arginine and Proline Metabolism
Log[urea] SD	0.000772865	0.079787	0.0218257	0.504681	-0.079787	Amino Acid	Urea cycle; Arginine and Proline Metabolism
Log[erythronate*] SD	8.73714e-05	0.114833	0.026158	0.0570535	-0.114833	Carbohydrate	Aminosugar Metabolism
Log[N-acetylglucosaminylasparagine] SD	3.46731e-05	0.210834	0.0449432	0.0226415	-0.210834	Carbohydrate	Aminosugar Metabolism
Log[1,5-anhydroglucitol (1,5-AG)] SD	0.000653923	0.240347	0.0647212	0.427012	-0.240347	Carbohydrate	Glycolysis, Gluconeogenesis, and Pyruvate Metabolism
Log[glycerate] SD	0.000343858	0.11714	0.0297803	0.224539	-0.11714	Carbohydrate	Glycolysis, Gluconeogenesis, and Pyruvate Metabolism
Log[arabitol/xylitol] SD	5.86745e-05	0.207296	0.0458594	0.0383145	-0.207296	Carbohydrate	Pentose Metabolism
Log[1-methylnicotinamide] SD	3.39066e-06	-0.254325	0.0467954	0.0022141	0.254325	Cofactors and Vitamins	Nicotinate and Nicotinamide Metabolism
Log[N1-Methyl-2-pyridone-5-carboxamide] SD	1.77747e-06	-0.336463	0.0596611	0.00116069	0.336463	Cofactors and Vitamins	Nicotinate and Nicotinamide Metabolism
Log[nicotinate ribonucleoside] SD	2.4083e-12	-1.26524	0.12495	1.57262e-09	1.26524	Cofactors and Vitamins	Nicotinate and Nicotinamide Metabolism
Log[trigonelline (N'-methylnicotinate)] SD	3.50422e-44	-1.9538	0.024104	2.28826e-41	1.9538	Cofactors and Vitamins	Nicotinate and Nicotinamide Metabolism
Log[alpha-CEHC sulfate] SD	7.38361e-06	-0.43773	0.0843836	0.0048215	0.43773	Cofactors and Vitamins	Tocopherol Metabolism
Log[gamma-tocopherol/beta-tocopherol] SD	1.62983e-15	-0.662944	0.0511801	1.06428e-12	0.662944	Cofactors and Vitamins	Tocopherol Metabolism
Log[retinol (Vitamin A)] SD	0.000793672	0.136968	0.0375625	0.518268	-0.136968	Cofactors and Vitamins	Vitamin A Metabolism
Log[pyridoxal] SD	1.21137e-08	-0.20657	0.0285793	7.91025e-06	0.20657	Cofactors and Vitamins	Vitamin B6 Metabolism
Log[pyridoxate] SD	1.1091e-09	-0.495184	0.0618292	7.2424e-07	0.495184	Cofactors and Vitamins	Vitamin B6 Metabolism
Log[phosphate] SD	3.99228e-08	-0.145103	0.0211993	2.60696e-05	0.145103	Energy	Oxidative Phosphorylation
Log[glycosyl ceramide (d18:1/20:0, d16:1/22:0)*] SD	1.81375e-06	0.120203	0.0213384	0.00118438	-0.120203	Lipid	Ceramides
Log[glycosyl ceramide (d18:2/24:1, d18:1/24:2)*] SD	3.10259e-07	0.138121	0.0223056	0.000202599	-0.138121	Lipid	Ceramides
Log[glycosyl-N-palmitoyl-sphingosine (d18:1/16:0)] SD	1.85894e-05	0.183713	0.0375533	0.0121389	-0.183713	Lipid	Ceramides
Log[glycosyl-N-stearoyl-sphingosine (d18:1/18:0)] SD	1.06133e-06	0.159634	0.0275096	0.000693047	-0.159634	Lipid	Ceramides
Log[lactosyl-N-palmitoyl-sphingosine (d18:1/16:0)] SD	1.04142e-05	0.274491	0.0540586	0.00680044	-0.274491	Lipid	Ceramides
Log[N-stearoyl-sphingosine (d18:1/18:0)*] SD	0.000334704	0.125117	0.0317348	0.218562	-0.125117	Lipid	Ceramides
Log[diacylglycerol (16:1/18:2 [2], 16:0/18:3 [1])*] SD	0.000468934	-0.534406	0.13961	0.306214	0.534406	Lipid	Diacylglycerol
Log[linoleoyl-arachidonoyl-glycerol (18:2/20:4) [2]*] SD	0.000159186	0.319053	0.0761134	0.103949	-0.319053	Lipid	Diacylglycerol
Log[linoleoyl-docosahexaenoyl-glycerol (18:2/22:6) [1]*] SD	4.93664e-06	0.689152	0.129649	0.00322362	-0.689152	Lipid	Diacylglycerol
Log[linoleoyl-docosahexaenoyl-glycerol (18:2/22:6) [2]*] SD	0.000396363	0.515624	0.132715	0.258825	-0.515624	Lipid	Diacylglycerol
Log[oleoyl-linoleoyl-glycerol (18:1/18:2) [2]] SD	9.27893e-05	-0.286936	0.0656573	0.0605914	0.286936	Lipid	Diacylglycerol
Log[oleoyl-oleoyl-glycerol (18:1/18:1) [1]*] SD	0.000111347	-0.370773	0.0860229	0.0727095	0.370773	Lipid	Diacylglycerol
Log[oleoyl-oleoyl-glycerol (18:1/18:1) [2]*] SD	0.000409359	-0.42118	0.108713	0.267312	0.42118	Lipid	Diacylglycerol
Log[palmitoleoyl-linoleoyl-glycerol (16:1/18:2) [1]*] SD	1.20909e-05	-0.731522	0.145434	0.00789534	0.731522	Lipid	Diacylglycerol
Log[palmitoyl-linoleoyl-glycerol (16:0/18:2) [2]*] SD	0.00109201	-0.280366	0.0793173	0.713082	0.280366	Lipid	Diacylglycerol
Log[linoleoyl ethanolamide] SD	4.43904e-05	-0.432514	0.0937997	0.0289869	0.432514	Lipid	Endocannabinoid
Log[N-arachidonoyltaurine] SD	0.000336515	0.231616	0.0587744	0.219744	-0.231616	Lipid	Endocannabinoid
Log[methylmalonate (MMA)] SD	1.4507e-05	0.176609	0.0355236	0.00947309	-0.176609	Lipid	Fatty Acid Metabolism (also BCAA Metabolism)
Log[arachidonoylcarnitine (C20:4)] SD	4.06053e-07	0.285412	0.0467354	0.000265153	-0.285412	Lipid	Fatty Acid Metabolism(Acyl Carnitine)
Log[arachidoylcarnitine (C20)*] SD	0.000187429	0.249337	0.0602638	0.122391	-0.249337	Lipid	Fatty Acid Metabolism(Acyl Carnitine)
Log[cerotoylcarnitine (C26)*] SD	1.13866e-05	0.212983	0.0421822	0.00743546	-0.212983	Lipid	Fatty Acid Metabolism(Acyl Carnitine)
Log[docosapentaenoylcarnitine (C22:5n3)*] SD	0.00015624	0.234702	0.0559076	0.102025	-0.234702	Lipid	Fatty Acid Metabolism(Acyl Carnitine)
Log[lignoceroyl...rnitine (C24)*] SD	4.28758e-05	0.244203	0.0528314	0.0279979	-0.244203	Lipid	Fatty Acid Metabolism(Acyl Carnitine)
Log[linolenoylcarnitine (C18:3)*] SD	0.000198437	0.317185	0.077017	0.129579	-0.317185	Lipid	Fatty Acid Metabolism(Acyl Carnitine)
Log[margaroylcarnitine*] SD	0.000244679	0.23657	0.0584381	0.159775	-0.23657	Lipid	Fatty Acid Metabolism(Acyl Carnitine)
Log[stearoylcarnitine (C18)] SD	5.65849e-05	0.231344	0.051046	0.03695	-0.231344	Lipid	Fatty Acid Metabolism(Acyl Carnitine)
Log[ximenoylcarnitine (C26:1)*] SD	3.67344e-05	0.210202	0.0449877	0.0239876	-0.210202	Lipid	Fatty Acid Metabolism(Acyl Carnitine)
Log[2-aminoheptanoate] SD	7.24601e-05	0.427838	0.0961151	0.0473164	-0.427838	Lipid	Fatty Acid, Amino
Log[12,13-DiHOME] SD	0.000112711	-0.377135	0.0875808	0.0736003	0.377135	Lipid	Fatty Acid, Dihydroxy
Log[9,10-DiHOME] SD	1.01264e-05	-0.319256	0.0627641	0.00661254	0.319256	Lipid	Fatty Acid, Dihydroxy
Log[2-hydroxydecanoate] SD	3.91124e-10	0.550186	0.0658439	2.55404e-07	-0.550186	Lipid	Fatty Acid, Monohydroxy
Log[2-hydroxyoleate] SD	0.00109965	-0.108724	0.03078	0.718074	0.108724	Lipid	Fatty Acid, Monohydroxy
Log[glycerol 3-phosphate] SD	0.000183164	-0.183504	0.0442699	0.119606	0.183504	Lipid	Glycerolipid Metabolism
Log[myo-inositol] SD	0.000760084	-0.168034	0.0458927	0.496335	0.168034	Lipid	Inositol Metabolism
Log[1-arachidonoyl-GPC (20:4n6)*] SD	8.81246e-12	0.317428	0.032855	5.75454e-09	-0.317428	Lipid	Lysophospholipid
Log[1-arachidonoyl-GPI (20:4)*] SD	4.106e-06	0.353839	0.0658421	0.00268122	-0.353839	Lipid	Lysophospholipid
Log[1-linolenoyl-GPC (18:3)*] SD	8.31578e-08	0.312576	0.0472849	5.43021e-05	-0.312576	Lipid	Lysophospholipid
Log[1-linoleoyl-GPC (18:2)] SD	7.7961e-05	-0.101653	0.0229603	0.0509085	0.101653	Lipid	Lysophospholipid
Log[1-linoleoyl-GPE (18:2)*] SD	2.58969e-08	-0.306082	0.0438298	1.69107e-05	0.306082	Lipid	Lysophospholipid
Log[1-oleoyl-GPC (18:1)] SD	3.08013e-05	-0.131764	0.0278607	0.0201132	0.131764	Lipid	Lysophospholipid
Log[1-oleoyl-GPE (18:1)] SD	1.23518e-08	-0.37109	0.0513855	8.06574e-06	0.37109	Lipid	Lysophospholipid
Log[1-palmitoleoyl-GPC (16:1)*] SD	3.94401e-14	-0.433826	0.0371739	2.57544e-11	0.433826	Lipid	Lysophospholipid
Log[1-(1-enyl-oleoyl)-GPE (P-18:1)*] SD	0.00122508	-0.130274	0.0372831	0.799976	0.130274	Lipid	Lysoplasmalogen
Log[1-(1-enyl-stearoyl)-GPE (P-18:0)*] SD	0.000451375	0.0981485	0.0255535	0.294748	-0.0981485	Lipid	Lysoplasmalogen
Log[mevalonate] SD	6.47315e-05	-0.323478	0.0720733	0.0422697	0.323478	Lipid	Mevalonate Metabolism
Log[mevalonolactone] SD	0.00116686	-0.287338	0.0818307	0.761958	0.287338	Lipid	Mevalonate Metabolism
Log[1,2-dilinoleoyl-GPC (18:2/18:2)] SD	1.74208e-10	-0.260071	0.0301413	1.13758e-07	0.260071	Lipid	Phosphatidylcholine (PC)
Log[1-linoleoyl-2-linolenoyl-GPC (18:2/18:3)*] SD	0.000380045	0.176486	0.0452586	0.248169	-0.176486	Lipid	Phosphatidylcholine (PC)
Log[1-oleoyl-2-docosahexaenoyl-GPC (18:1/22:6)*] SD	0.000112173	-0.12536	0.0291011	0.0732488	0.12536	Lipid	Phosphatidylcholine (PC)
Log[1-palmitoleoyl-2-linoleoyl-GPC (16:1/18:2)*] SD	9.32671e-08	-0.515306	0.0783862	6.09034e-05	0.515306	Lipid	Phosphatidylcholine (PC)
Log[1-palmitoyl-2-arachidonoyl-GPC (16:0/20:4n6)] SD	4.87409e-12	0.170089	0.0172289	3.18278e-09	-0.170089	Lipid	Phosphatidylcholine (PC)
Log[1-palmitoyl-2-docosahexaenoyl-GPC (16:0/22:6)] SD	3.74556e-06	0.159716	0.0295594	0.00244585	-0.159716	Lipid	Phosphatidylcholine (PC)
Log[1-palmitoyl-2-oleoyl-GPC (16:0/18:1)] SD	1.29322e-06	-0.109138	0.0190126	0.000844474	0.109138	Lipid	Phosphatidylcholine (PC)
Log[1-palmitoyl-2-palmitoleoyl-GPC (16:0/16:1)*] SD	1.37564e-16	-0.421961	0.030123	8.98292e-14	0.421961	Lipid	Phosphatidylcholine (PC)
Log[1-palmitoyl-2-stearoyl-GPC (16:0/18:0)] SD	8.34429e-12	0.394368	0.040737	5.44882e-09	-0.394368	Lipid	Phosphatidylcholine (PC)
Log[1-stearoyl-2-docosahexaenoyl-GPC (18:0/22:6)] SD	0.000542915	0.0952377	0.0252108	0.354524	-0.0952377	Lipid	Phosphatidylcholine (PC)
Log[1,2-dilinoleoyl-GPE (18:2/18:2)*] SD	2.99746e-15	-0.904035	0.0711758	1.95734e-12	0.904035	Lipid	Phosphatidylethanolamine (PE)
Log[1-palmitoyl-2-arachidonoyl-GPE (16:0/20:4)*] SD	0.000158859	-0.238995	0.0570053	0.103735	0.238995	Lipid	Phosphatidylethanolamine (PE)
Log[1-palmitoyl-2-linoleoyl-GPE (16:0/18:2)] SD	1.0785e-13	-0.594211	0.0526712	7.04262e-11	0.594211	Lipid	Phosphatidylethanolamine (PE)
Log[1-palmitoyl-2-oleoyl-GPE (16:0/18:1)] SD	3.64574e-10	-0.554342	0.0661546	2.38067e-07	0.554342	Lipid	Phosphatidylethanolamine (PE)
Log[1-stearoyl-2-linoleoyl-GPE (18:0/18:2)*] SD	3.79079e-12	-0.501675	0.050357	2.47538e-09	0.501675	Lipid	Phosphatidylethanolamine (PE)
Log[1-stearoyl-2-oleoyl-GPE (18:0/18:1)] SD	4.27725e-10	-0.610685	0.0733471	2.79304e-07	0.610685	Lipid	Phosphatidylethanolamine (PE)
Log[1-stearoyl-2-oleoyl-GPG (18:0/18:1)] SD	0.000285098	0.21598	0.0540385	0.186169	-0.21598	Lipid	Phosphatidylglycerol (PG)
Log[1-oleoyl-2-linoleoyl-GPI (18:1/18:2)*] SD	3.47142e-09	-0.323265	0.0423465	2.26684e-06	0.323265	Lipid	Phosphatidylinositol (PI)
Log[1-palmitoyl-2-linoleoyl-GPI (16:0/18:2)] SD	5.36561e-09	-0.336908	0.0449698	3.50375e-06	0.336908	Lipid	Phosphatidylinositol (PI)
Log[1-palmitoyl-2-oleoyl-GPI (16:0/18:1)*] SD	1.49124e-05	-0.228895	0.0461225	0.00973779	0.228895	Lipid	Phosphatidylinositol (PI)
Log[1-stearoyl-2-arachidonoyl-GPI (18:0/20:4)] SD	3.65085e-12	0.261155	0.0261786	2.38401e-09	-0.261155	Lipid	Phosphatidylinositol (PI)
Log[1-stearoyl-2-linoleoyl-GPI (18:0/18:2)] SD	0.0010628	-0.114754	0.0323772	0.694007	0.114754	Lipid	Phosphatidylinositol (PI)
Log[1-(1-enyl-palmitoyl)-2-linoleoyl-GPC (P-16:0/18:2)*] SD	1.23082e-05	-0.170939	0.034023	0.00803729	0.170939	Lipid	Plasmalogen
Log[1-(1-enyl-stearoyl)-2-arachidonoyl-GPE (P-18:0/20:4)*] SD	1.03723e-06	0.214303	0.0368846	0.000677309	-0.214303	Lipid	Plasmalogen
Log[arachidonate (20:4n6)] SD	2.97431e-05	0.302395	0.0637869	0.0194222	-0.302395	Lipid	Polyunsaturated Fatty Acid (n3 and n6)
Log[docosahexaenoate (DHA; 22:6n3)] SD	2.65431e-07	0.251867	0.0403523	0.000173327	-0.251867	Lipid	Polyunsaturated Fatty Acid (n3 and n6)
Log[docosapenta... (DPA; 22:5n3)] SD	0.00141889	0.193195	0.0561276	0.926532	-0.193195	Lipid	Polyunsaturated Fatty Acid (n3 and n6)
Log[docosapentaenoate (n6 DPA; 22:5n6)] SD	2.46755e-12	0.47025	0.0464805	1.61131e-09	-0.47025	Lipid	Polyunsaturated Fatty Acid (n3 and n6)
Log[eicosapentaenoate (EPA; 20:5n3)] SD	4.80318e-11	0.495692	0.0546591	3.13648e-08	-0.495692	Lipid	Polyunsaturated Fatty Acid (n3 and n6)
Log[heneicosapentaenoate (21:5n3)] SD	7.75216e-05	0.295593	0.0667374	0.0506216	-0.295593	Lipid	Polyunsaturated Fatty Acid (n3 and n6)
Log[stearidonate (18:4n3)] SD	0.00132833	0.276899	0.0799014	0.867403	-0.276899	Lipid	Polyunsaturated Fatty Acid (n3 and n6)
Log[5alpha-pregnan-3beta,20beta-diol monosulfate (1)] SD	0.000624644	0.171187	0.0459023	0.407893	-0.171187	Lipid	Progestin Steroids
Log[taurolithocholate 3-sulfate] SD	4.65327e-07	0.495121	0.0816515	0.000303858	-0.495121	Lipid	Secondary Bile Acid Metabolism
Log[ursocholate] SD	3.6199e-05	-1.0261	0.219385	0.023638	1.0261	Lipid	Secondary Bile Acid Metabolism
Log[1-stearoyl-2-arachidonoyl-GPC (18:0/20:4)] SD	3.12476e-13	0.182331	0.0167608	2.04047e-10	-0.182331	Lipid	Sphingolipid Metabolism
Log[behenoyl dihydrosphingomyelin (d18:0/22:0)*] SD	4.26062e-07	-0.189416	0.0310938	0.000278219	0.189416	Lipid	Sphingolipid Metabolism
Log[myristoyl dihydrosphingomyelin (d18:0/14:0)*] SD	0.00119107	-0.127853	0.0364864	0.77777	0.127853	Lipid	Sphingolipid Metabolism
Log[sphingomyelin (d18:1/17:0, d17:1/18:0, d19:1/16:0))] SD	5.85492e-05	0.134229	0.0296905	0.0382326	-0.134229	Lipid	Sphingolipid Metabolism
Log[sphingomyelin (d18:1/19:0, d19:1/18:0)*] SD	2.6543e-05	0.110679	0.023167	0.0173326	-0.110679	Lipid	Sphingolipid Metabolism
Log[sphingomyelin (d18:1/20:0, d16:1/22:0)*] SD	1.24714e-06	0.107035	0.018609	0.000814385	-0.107035	Lipid	Sphingolipid Metabolism
Log[sphingomyelin (d18:1/20:1, d18:2/20:0)*] SD	1.25141e-07	0.160934	0.0248339	8.17172e-05	-0.160934	Lipid	Sphingolipid Metabolism
Log[sphingomyelin (d18:1/22:1, d18:2/22:0, d16:1/24:1)*] SD	1.81663e-10	0.178591	0.0207322	1.18626e-07	-0.178591	Lipid	Sphingolipid Metabolism
Log[sphingomyelin (d18:2/18:1)*] SD	1.60991e-05	0.129383	0.0262003	0.0105127	-0.129383	Lipid	Sphingolipid Metabolism
Log[sphingomyelin (d18:2/21:0, d16:2/23:0)*] SD	8.44043e-05	0.130207	0.0295838	0.055116	-0.130207	Lipid	Sphingolipid Metabolism
Log[sphingomyelin (d18:2/23:0, d18:1/23:1, d17:1/24:1)*] SD	1.05932e-06	0.152282	0.02624	0.000691736	-0.152282	Lipid	Sphingolipid Metabolism
Log[sphingomyelin (d18:2/24:1, d18:1/24:2)*] SD	1.42973e-08	0.127214	0.0177314	9.33613e-06	-0.127214	Lipid	Sphingolipid Metabolism
Log[ssphingomyelin (d18:1/24:1, d18:2/24:0)*] SD	1.86456e-06	0.0917724	0.0163168	0.00121756	-0.0917724	Lipid	Sphingolipid Metabolism
Log[ssphingomyelin (d18:2/23:1)*] SD	2.88894e-05	0.135281	0.0284796	0.0188648	-0.135281	Lipid	Sphingolipid Metabolism
Log[stearoyl sphingomyelin (d18:1/18:0)] SD	6.15025e-10	0.197605	0.0240844	4.01611e-07	-0.197605	Lipid	Sphingolipid Metabolism
Log[beta-sitosterol] SD	2.46362e-07	-0.307868	0.0491383	0.000160874	0.307868	Lipid	Sterol
Log[allantoin] SD	0.000407254	0.066091	0.0170514	0.265937	-0.066091	Neucleotide	Purine Metabolism, (Hypo)Xanthine/Inosine containing
Log[N1-methylinosine] SD	7.43593e-07	0.143471	0.0242536	0.000485566	-0.143471	Neucleotide	Purine Metabolism, (Hypo)Xanthine/Inosine containing
Log[1-methyladenosine] SD	0.000674042	0.104705	0.0282749	0.440149	-0.104705	Neucleotide	Purine Metabolism, Adenine containing
Log[adenine] SD	0.000121703	0.227433	0.0531287	0.0794722	-0.227433	Neucleotide	Purine Metabolism, Adenine containing
Log[guanine] SD	0.00095271	-0.277088	0.0773415	0.622119	0.277088	Neucleotide	Purine Metabolism, Guanine containing
Log[2'-deoxycytidine] SD	3.06361e-13	-0.343328	0.031539	2.00054e-10	0.343328	Neucleotide	Pyrimidine Metabolism, Cytidine containing
Log[2'-O-methylcytidine] SD	0.000411903	0.0842339	0.021754	0.268973	-0.0842339	Neucleotide	Pyrimidine Metabolism, Cytidine containing
Log[5-hydroxyme...-deoxycytidine] SD	9.75872e-09	-0.12996	0.017808	6.37245e-06	0.12996	Neucleotide	Pyrimidine Metabolism, Cytidine containing
Log[5-hydroxymethylcytidine] SD	1.84464e-33	-2.01976	0.0480769	1.20455e-30	2.01976	Neucleotide	Pyrimidine Metabolism, Cytidine containing
Log[5-methyl-2'-deoxycytidine] SD	1.75192e-08	-0.217003	0.0305249	1.144e-05	0.217003	Neucleotide	Pyrimidine Metabolism, Cytidine containing
Log[5-methylcytidine] SD	2.30862e-30	-1.7801	0.0513662	1.50753e-27	1.7801	Neucleotide	Pyrimidine Metabolism, Cytidine containing
Log[cytidine] SD	2.04126e-10	-0.443815	0.0517582	1.33294e-07	0.443815	Neucleotide	Pyrimidine Metabolism, Cytidine containing
Log[cytosine] SD	8.84576e-06	-0.766437	0.14941	0.00577628	0.766437	Neucleotide	Pyrimidine Metabolism, Cytidine containing
Log[dihydroorotate] SD	2.70364e-07	0.297761	0.0477498	0.000176547	-0.297761	Neucleotide	Pyrimidine Metabolism, Orotate containing
Log[orotate] SD	6.88076e-08	0.403803	0.0605325	4.49314e-05	-0.403803	Neucleotide	Pyrimidine Metabolism, Orotate containing
Log[thymine] SD	7.50454e-05	-0.3042	0.0685161	0.0490047	0.3042	Neucleotide	Pyrimidine Metabolism, Thymine containing
Log[N-acetylcarnosine] SD	0.00053921	0.253241	0.0669948	0.352104	-0.253241	Peptide	Dipeptide Derivative
Log[gamma-glutamylglutamine] SD	2.49516e-05	0.110393	0.0230111	0.0162934	-0.110393	Peptide	Gamma-glutamyl Amino Acid
Log[gamma-glutamylglycine] SD	3.59088e-09	0.217341	0.0285122	2.34485e-06	-0.217341	Peptide	Gamma-glutamyl Amino Acid
Log[gamma-glutamylleucine] SD	3.23223e-07	0.172381	0.0278968	0.000211064	-0.172381	Peptide	Gamma-glutamyl Amino Acid
Log[gamma-glutamylmethionine] SD	1.82354e-05	0.193379	0.0394793	0.0119077	-0.193379	Peptide	Gamma-glutamyl Amino Acid
Log[gamma-glutamylvaline] SD	2.31707e-05	0.12427	0.0257756	0.0151305	-0.12427	Peptide	Gamma-glutamyl Amino Acid
Log[3-hydroxyhippurate] SD	0.00108729	0.58057	0.164176	0.709998	-0.58057	Xenobiotics	Benzoate Metabolism
Log[3-phenylpropionate (hydrocinnamate)] SD	4.39775e-05	0.974095	0.211114	0.0287173	-0.974095	Xenobiotics	Benzoate Metabolism
Log[4-ethylphenyl sulfate] SD	3.77016e-10	1.51487	0.181026	2.46191e-07	-1.51487	Xenobiotics	Benzoate Metabolism
Log[phenylpropionylglycine] SD	5.08669e-05	1.09735	0.24029	0.0332161	-1.09735	Xenobiotics	Benzoate Metabolism
Log[2-oxindole-3-acetate] SD	0.0011848	0.579708	0.165348	0.773674	-0.579708	Xenobiotics	Food Component/Plant
Log[cinnamoylglycine] SD	0.00121046	0.69915	0.199848	0.790432	-0.69915	Xenobiotics	Food Component/Plant
Log[equol sulfate] SD	7.97765e-17	2.74462	0.192633	5.20941e-14	-2.74462	Xenobiotics	Food Component/Plant
Log[eugenol sulfate] SD	3.05344e-26	-4.14362	0.155043	1.9939e-23	4.14362	Xenobiotics	Food Component/Plant
Log[gluconate] SD	2.43267e-06	-0.424047	0.0765409	0.00158854	0.424047	Xenobiotics	Food Component/Plant
Log[homostachydrine*] SD	0.000172995	0.276621	0.0664294	0.112966	-0.276621	Xenobiotics	Food Component/Plant
Log[indolin-2-one] SD	0.000139711	0.70489	0.166439	0.0912316	-0.70489	Xenobiotics	Food Component/Plant
Log[pyrraline] SD	0.000680551	0.316688	0.0855969	0.4444	-0.316688	Xenobiotics	Food Component/Plant
Log[stachydrine] SD	1.74255e-21	0.803733	0.0409544	1.13789e-18	-0.803733	Xenobiotics	Food Component/Plant
