# Supplementary material for: Effect of Nutrition on Age-Related Metabolic Markers and the Gut Microbiota in Cats
Source: Microorganisms. 2021 Nov 25;9(12):2430. doi: 10.3390/microorganisms9122430 (PMC8706506; doi:10.3390/microorganisms9122430)
Supplement: Supplementary file 1 [file microorganisms-09-02430-s001.zip › Ephraim Jewell Table S2 Fecal metabolomic data.xlsx]

## Sheet: Title
Data are the fecal metabolites from cats fed the control or test foods for 30 days

## Sheet: Fecal metabolomic data
Fecal Metabolite	Matched Pair P-value	Control-Test	SE	FDR-P value	Superpathway	Subpathway
3-(4-hydroxyphenyl)lactate)	3.61618e-07	-0.865406	0.13756	0.000285317	Amino acid	3-(4-hydroxyphenyl)lactate
aspartate	7.32024e-09	-0.687977	0.0902157	5.77567e-06	Amino acid	Alanine and Aspartate Metabolism
N-acetylaspartate (NAA)	3.75431e-06	-0.825315	0.149834	0.00296215	Amino acid	Alanine and Aspartate Metabolism
N-methylalanine	1.05245e-06	0.72626	0.122412	0.000830385	Amino acid	Alanine and Aspartate Metabolism
N-propionylalanine	2.07528e-08	0.762467	0.104969	1.63739e-05	Amino acid	Alanine and Aspartate Metabolism
propionylglutamine	1.50298e-08	0.922165	0.125033	1.18585e-05	Amino acid	Alanine and Aspartate Metabolism
threonylphenylalanine	4.93161e-05	0.947448	0.203966	0.0389104	Amino acid	Dipeptide
carboxyethyl-GABA	2.91036e-26	0.891241	0.0292614	2.29627e-23	Amino acid	Glutamate Metabolism
lutamate, gamma-methyl ester	5.85213e-05	-0.510362	0.111258	0.0461733	Amino acid	Glutamate Metabolism
N-acetyl-aspartyl-glutamate (NAAG)	5.45561e-06	-1.26741	0.235427	0.00430448	Amino acid	Glutamate Metabolism
propionylglycine (C3)	4.37086e-05	0.776534	0.165717	0.0344861	Amino acid	Glutamate Metabolism
2-hydroxybutyrate/2-hydroxyisobutyrate	1.10171e-07	-0.822678	0.122925	8.6925e-05	Amino acid	Glutathione Metabolism
N-acetylserine	3.75956e-06	-0.441972	0.0802457	0.00296629	Amino acid	Glycine, Serine and Threonine Metabolism
cis-urocanate	6.79303e-06	0.852152	0.160472	0.0053597	Amino acid	Histidine Metabolism
trans-urocanate	7.44634e-06	0.94718	0.179404	0.00587516	Amino acid	Histidine Metabolism
22-hydroxy-3-methylvalerate	7.9185e-07	-1.25596	0.20835	0.000624769	Amino acid	Leucine, Isoleucine and Valine Metabolism
3-methylglutaconate	2.8364e-05	0.35994	0.0744965	0.0223792	Amino acid	Leucine, Isoleucine and Valine Metabolism
alpha-hydroxyisocaproate	1.18111e-06	-1.21792	0.206625	0.000931895	Amino acid	Leucine, Isoleucine and Valine Metabolism
alpha-hydroxyisovalerate	1.28446e-08	-1.51346	0.203699	1.01344e-05	Amino acid	Leucine, Isoleucine and Valine Metabolism
beta-hydroxyisovalerate	1.1616e-06	-0.487341	0.0826014	0.000916501	Amino acid	Leucine, Isoleucine and Valine Metabolism
ethylmalonate	4.17419e-07	-0.3954	0.0633363	0.000329343	Amino acid	Leucine, Isoleucine and Valine Metabolism
glycine	5.55341e-06	-0.477987	0.0888859	0.00438164	Amino acid	lycine, Serine and Threonine Metabolism
5-(galactosylhydroxy)-L-lysine	4.07078e-08	-1.31351	0.186791	3.21185e-05	Amino acid	Lysine Metabolism
N,N,N-trimethyl-5-aminovalerate	1.17784e-06	0.400758	0.0679796	0.000929319	Amino acid	Lysine Metabolism
saccharopine	2.19651e-13	-2.63468	0.226793	1.73304e-10	Amino acid	Lysine metabolism
cysteine	2.1913e-20	-0.94738	0.0473453	1.72894e-17	Amino acid	Methionine, Cysteine, SAM and Taurine Metabolism
cysteine sulfinic acid	4.63187e-14	-0.724498	0.0589496	3.65455e-11	Amino acid	Methionine, Cysteine, SAM and Taurine Metabolism
hypotaurine	6.94712e-06	-0.790255	0.149027	0.00548128	Amino acid	Methionine, Cysteine, SAM and Taurine Metabolism
N-acetylcysteine	9.40119e-16	-1.33698	0.0949096	7.41754e-13	Amino acid	Methionine, Cysteine, SAM and Taurine Metabolism
N-acetylmethionine	8.84425e-07	-0.830573	0.138634	0.000697812	Amino acid	Methionine, Cysteine, SAM and Taurine Metabolism
phenyllactate (PLA)	1.50728e-06	-0.784942	0.135036	0.00118924	Amino acid	Phenylalanine Metabolism
5-methylthioadenosine (MTA)	8.86403e-08	-0.843247	0.124623	6.99372e-05	Amino acid	Polyamine Metabolism
acetylagmatine	1.00496e-05	-1.11211	0.214717	0.00792916	Amino acid	Polyamine Metabolism
N-acetyl-isoputreanine*	2.28711e-14	0.608867	0.0483103	1.80453e-11	Amino acid	Polyamine Metabolism
spermidine	1.42114e-09	1.19727	0.145899	1.12128e-06	Amino acid	Polyamine Metabolism
indolelactate	5.02844e-06	-0.907089	0.167648	0.00396744	Amino acid	Tryptophan Metabolism
serotonin	9.94424e-08	0.577781	0.085886	7.846e-05	Amino acid	Tryptophan Metabolism
tryptamine	4.43938e-07	0.742886	0.119393	0.000350267	Amino acid	Tryptophan Metabolism
tryptophan betaine	1.45759e-05	0.678636	0.13425	0.0115003	Amino acid	Tryptophan Metabolism
xanthurenate	6.58848e-16	-1.06222	0.0744927	5.19831e-13	Amino acid	Tryptophan Metabolism
1-carboxyethyltyrosine	1.93916e-06	-1.06614	0.186106	0.00153	Amino acid	Tyrosine Metabolism
gentisate	8.07863e-08	-0.447999	0.0659022	6.37404e-05	Amino acid	Tyrosine Metabolism
o-Tyrosine	2.6428e-06	-0.578159	0.102777	0.00208517	Amino acid	Tyrosine Metabolism
vanillic alcohol sulfate	4.19966e-05	-1.36287	0.290009	0.0331353	Amino acid	Tyrosine Metabolism
2-oxoarginine*	1.03049e-08	-0.787993	0.104974	8.13053e-06	Amino acid	Urea cycle; Arginine and Proline Metabolism
argininate*	7.20186e-11	-0.8357	0.0898442	5.68227e-08	Amino acid	Urea cycle; Arginine and Proline Metabolism
arginine	2.98379e-06	-0.966201	0.173004	0.00235421	Amino acid	Urea cycle; Arginine and Proline Metabolism
ddimethylarginine (SDMA + ADMA)	4.92403e-06	-0.31438	0.0580284	0.00388506	Amino acid	Urea cycle; Arginine and Proline Metabolism
homoarginine	1.20637e-31	-5.28235	0.119358	9.51824e-29	Amino acid	Urea cycle; Arginine and Proline Metabolism
N-acetylarginine	8.23129e-07	-0.469306	0.0780208	0.000649449	Amino acid	Urea cycle; Arginine and Proline Metabolism
N-monomethylarginine	1.58985e-07	-0.63378	0.0964915	0.000125439	Amino acid	Urea cycle; Arginine and Proline Metabolism
norvaline	1.12341e-05	-1.28157	0.249227	0.00886368	Amino acid	Urea cycle; Arginine and Proline Metabolism
erythronate*	6.05658e-06	-0.786198	0.146992	0.00477864	Carbohydrate	Aminosugar Metabolism
glucuronate	1.02269e-05	-0.622193	0.120263	0.00806901	Carbohydrate	Aminosugar Metabolism
N-acetylglucosaminylasparagine	5.59447e-06	-1.26528	0.235398	0.00441404	Carbohydrate	Aminosugar Metabolism
lactose	1.09813e-05	-1.35215	0.262565	0.00866425	Carbohydrate	Disaccharides and oligosaccharides
galactonate	2.06695e-07	-1.46903	0.226718	0.000163082	Carbohydrate	Fructose, Mannose and Galactose Metabolism
mannitol/sorbitol	3.47002e-06	-1.90487	0.344182	0.00273785	Carbohydrate	Fructose, Mannose and Galactose Metabolism
maltol	4.61684e-16	-2.09824	0.145374	3.64269e-13	Carbohydrate	Glycogen metabolism
maltose	2.96726e-06	-1.05495	0.188833	0.00234117	Carbohydrate	Glycogen metabolism
maltotetraose	8.3397e-07	-1.70517	0.283686	0.000658002	Carbohydrate	Glycogen metabolism
maltotriose	2.49718e-06	-1.1388	0.201763	0.00197027	Carbohydrate	Glycogen metabolism
glucose	2.98734e-08	-0.70889	0.0993091	2.35701e-05	Carbohydrate	Glycolysis, Gluconeogenesis, and Pyruvate Metabolism
lactate	2.36604e-05	-1.24201	0.253857	0.0186681	Carbohydrate	Glycolysis, Gluconeogenesis, and Pyruvate Metabolism
arabinose	1.59954e-09	-1.20266	0.147316	1.26203e-06	Carbohydrate	Pentose metabolism
arabitol/xylitol	2.2455e-05	-1.20684	0.245786	0.017717	Carbohydrate	Pentose metabolism
arabonate/xylonate	4.97208e-05	-1.11448	0.240067	0.0392297	Carbohydrate	Pentose Metabolism
ribonate (ribonolactone)	1.37558e-06	-1.10685	0.189418	0.00108533	Carbohydrate	Pentose Metabolism
ribulose/xylulose	1.87193e-07	-1.09949	0.168815	0.000147695	Carbohydrate	Pentose metabolism
sedoheptulose	3.77312e-05	-0.43102	0.0910182	0.02977	Carbohydrate	Pentose metabolism
xylose	1.40398e-17	2.18381	0.134569	1.10774e-14	Carbohydrate	Pentose metabolism
threonate	1.43135e-08	-1.26365	0.170941	1.12934e-05	Cofactors and Vitamins	Ascorbate and Aldarate Metabolism
NAD+	4.76569e-06	-1.27078	0.234089	0.00376013	Cofactors and Vitamins	Nicotinate and Nicotinamide Metabolism
nicotinate	2.53671e-05	0.318346	0.0653798	0.0200147	Cofactors and Vitamins	Nicotinate and Nicotinamide Metabolism
nicotinic acid mononucleotide (NaMN)	3.72586e-05	-0.574942	0.121301	0.029397	Cofactors and Vitamins	Nicotinate and Nicotinamide Metabolism
quinolinate	1.06769e-06	0.458812	0.0773961	0.000842411	Cofactors and Vitamins	Nicotinate and Nicotinamide Metabolism
trigonelline (N'-methylnicotinate)	1.14248e-10	-0.90248	0.0988651	9.0142e-08	Cofactors and Vitamins	Nicotinate and Nicotinamide Metabolism
flavin adenine dinucleotide (FAD)	1.0281e-05	-0.565788	0.109398	0.00811167	Cofactors and Vitamins	Riboflavin Metabolism
riboflavin (Vitamin B2)	3.56e-13	-1.03302	0.0905117	2.80884e-10	Cofactors and Vitamins	Riboflavin Metabolism
hydroxymethylpyrimidine	1.59298e-07	-0.650954	0.0991163	0.000125686	Cofactors and Vitamins	Thiamine Metabolism
thiamin (Vitamin B1)	5.81127e-09	-0.444841	0.0577205	4.58509e-06	Cofactors and Vitamins	Thiamine Metabolism
thiamin monophosphate	9.67026e-09	-0.959486	0.127444	7.62984e-06	Cofactors and Vitamins	Thiamine Metabolism
alpha-tocopherol acetate	4.72395e-05	0.475276	0.101998	0.037272	Cofactors and Vitamins	Tocopherol Metabolism
alpha-tocotrienol	9.93063e-08	-0.340296	0.0505809	7.83527e-05	Cofactors and Vitamins	Tocopherol Metabolism
delta-tocopherol	3.12398e-08	-0.224838	0.0315657	2.46482e-05	Cofactors and Vitamins	Tocopherol Metabolism
gamma-tocopherol/beta-tocopherol	4.34466e-22	-0.685513	0.0302715	3.42794e-19	Cofactors and Vitamins	Tocopherol Metabolism
gamma-tocotrienol	3.01511e-07	0.421517	0.0663569	0.000237892	Cofactors and Vitamins	Tocopherol Metabolism
alpha-CEHC sulfate	5.13683e-06	-1.68282	0.311428	0.00405296	Cofactors and Vitamins	Tocpherol Metabolism
gamma-CEHC sulfate*	4.5824e-09	-1.87232	0.240338	3.61552e-06	Cofactors and Vitamins	Tocpherol Metabolism
carotene diol (3)	2.43679e-09	0.398928	0.0497804	1.92263e-06	Cofactors and Vitamins	Vitamin A Metabolism
pyridoxate	1.27694e-13	-0.508253	0.0428944	1.00751e-10	Cofactors and Vitamins	Vitamin B6 Metabolism
pyridoxine (Vitamin B6)	2.15475e-08	-1.12489	0.155141	1.7001e-05	Cofactors and Vitamins	Vitamin B6 Metabolism
phosphate	6.227e-05	-0.446546	0.0977944	0.049131	Energy	Oxidative Phosphorylation
2-methylcitrate/homocitrate	9.00311e-06	-0.557603	0.106899	0.00710345	Energy	TCA Cycle
N-hexanoyl-sphingosine (d18:1/6:0)	4.39488e-05	-0.840292	0.179394	0.0346756	Lipid	Ceramides
diacylglycerol (12:0/18:1, 14:0/16:1, 16:0/14:1) [2]*	2.32252e-10	0.974639	0.109944	1.83247e-07	Lipid	Diacylglycerol
diacylglycerol (14:0/18:1, 16:0/16:1) [1]*	3.47089e-08	0.815014	0.115007	2.73853e-05	Lipid	Diacylglycerol
diacylglycerol (14:0/18:1, 16:0/16:1) [2]*	1.93518e-08	0.779557	0.106966	1.52686e-05	Lipid	Diacylglycerol
linolenoyl-linolenoyl-glycerol (18:3/18:3) [1]*	8.53927e-11	3.77564	0.408728	6.73748e-08	Lipid	Diacylglycerol
linolenoyl-linolenoyl-glycerol (18:3/18:3) [2]*	1.62415e-23	4.38514	0.174815	1.28145e-20	Lipid	Diacylglycerol
linoleoyl-docosahexaenoyl-glycerol (18:2/22:6) [1]*	4.4838e-09	1.35399	0.173633	3.53772e-06	Lipid	Diacylglycerol
linoleoyl-docosahexaenoyl-glycerol (18:2/22:6) [2]*	2.85085e-10	1.30411	0.148375	2.24932e-07	Lipid	Diacylglycerol
linoleoyl-linolenoyl-glycerol (18:2/18:3) [1]*	3.48533e-09	1.53886	0.195116	2.74992e-06	Lipid	Diacylglycerol
linoleoyl-linolenoyl-glycerol (18:2/18:3) [2]*	2.93402e-16	1.62706	0.111006	2.31494e-13	Lipid	Diacylglycerol
oleoyl-linolenoyl-glycerol (18:1/18:3) [2]*	5.58755e-27	4.33747	0.135438	4.40858e-24	Lipid	Diacylglycerol
palmitoyl-linolenoyl-glycerol (16:0/18:3) [2	1.45937e-18	2.36018	0.13502	1.15145e-15	Lipid	Diacylglycerol
palmitoyl-linoleoyl-glycerol (16:0/18:2) [1]*	1.10625e-05	0.594072	0.115414	0.0087283	Lipid	Diacylglycerol
palmitoyl-linoleoyl-glycerol (16:0/18:2) [2]*	3.39908e-05	0.459577	0.0963327	0.0268187	Lipid	Diacylglycerol
palmitoyl-myristoyl-glycerol (16:0/14:0) [1]*	1.83973e-12	1.29078	0.12024	1.45155e-09	Lipid	Diacylglycerol
palmitoyl-oleoyl-glycerol (16:0/18:1) [1]*	2.32726e-09	1.15691	0.144072	1.83621e-06	Lipid	Diacylglycerol
palmitoyl-oleoyl-glycerol (16:0/18:1) [2]*	1.21336e-07	0.738544	0.110896	9.5734e-05	Lipid	Diacylglycerol
palmitoyl-palmitoyl-glycerol (16:0/16:0) [2]*	6.46306e-11	1.47203	0.157562	5.09936e-08	Lipid	Diacylglycerol
stearoyl-docosahexaenoyl-glycerol (18:0/22:6) [2]*	3.04928e-14	1.82276	0.146113	2.40588e-11	Lipid	Diacylglycerol
stearoyl-linolenoyl-glycerol (18:0/18:3) [2]*	1.56591e-10	1.98465	0.220251	1.2355e-07	Lipid	Diacylglycerol
arachidonoyl ethanolamide	1.63607e-05	0.446164	0.0889422	0.0129086	Lipid	Endocannabinoid
arachidoyl ethanolamide (20:0)*	7.44735e-09	-0.478022	0.0627334	5.87596e-06	Lipid	Endocannabinoid
N-myristoyltaurine*	2.82504e-07	-1.52293	0.238921	0.000222896	Lipid	Endocannabinoid
N-palmitoleoyltaurine*	2.17383e-08	-0.799569	0.11032	1.71515e-05	Lipid	Endocannabinoid
palmitoleoyl ethanolamide*	4.93364e-07	0.608695	0.0983872	0.000389265	Lipid	Endocannabinoid
stearoyl ethanolamide	2.39197e-09	0.455693	0.0568171	1.88726e-06	Lipid	Endocannabinoid
LAHSA (18:2/OH-18:0)*	5.83662e-05	0.983408	0.214338	0.046051	Lipid	Fatty Acid Hydroxyl Fatty Acid
oleoylcholine	1.97156e-06	1.09669	0.191623	0.00155556	Lipid	Fatty Acid Metabolism (Acyl Choline)
stearoylcholine*	9.82774e-11	1.38717	0.15103	7.75409e-08	Lipid	Fatty Acid Metabolism (Acyl Choline)
erucoylcarnitine (C22:1)*	8.53359e-06	0.500115	0.0955497	0.00673301	Lipid	Fatty Acid Metabolism(Acyl Carnitine)
myristoleoylcarnitine (C14:1)*	4.52734e-07	-1.31753	0.211972	0.000357207	Lipid	Fatty Acid Metabolism(Acyl Carnitine)
stearoylcarnitine (C18)	1.12301e-08	0.521895	0.0698039	8.86053e-06	Lipid	Fatty Acid Metabolism(Acyl Carnitine)
hexanoylglycine (C6)	3.85626e-06	-1.38366	0.251609	0.00304259	Lipid	Fatty Acid Metabolism(Acyl Glycine)
malonate	4.78067e-13	-0.919996	0.0814908	3.77195e-10	Lipid	Fatty Acid Synthesis
2-aminoheptanoate	7.66088e-08	-1.46476	0.2149	6.04444e-05	Lipid	Fatty Acid, Amino
azelate (no...anedioate; C9)	1.29762e-16	0.98092	0.0651028	1.02382e-13	Lipid	Fatty Acid, Dicarboxylate
dimethylmalonic acid	3.30199e-15	0.905958	0.0671615	2.60527e-12	Lipid	Fatty Acid, Dicarboxylate
hexadecanedioate (C16)	4.11824e-05	0.34737	0.073814	0.0324929	Lipid	Fatty Acid, Dicarboxylate
octadecanedioate (C18)	2.07791e-05	0.542836	0.109971	0.0163947	Lipid	Fatty Acid, Dicarboxylate
octadecenedioate (C18:1-DC)*	1.41652e-05	-0.964679	0.190475	0.0111763	Lipid	Fatty Acid, Dicarboxylate
sebacate (C10-DC)	5.09526e-09	0.465928	0.0600964	4.02016e-06	Lipid	Fatty Acid, Dicarboxylate
suberate (C8-DC)	1.07555e-06	0.281474	0.047501	0.000848611	Lipid	Fatty Acid, Dicarboxylate
tetradecanedioate (C14)	4.51242e-06	0.367411	0.0674543	0.0035603	Lipid	Fatty Acid, Dicarboxylate
undecanedioate (C11-DC)	4.14827e-13	0.830301	0.0731613	3.27298e-10	Lipid	Fatty Acid, Dicarboxylate
13-HODE + 9-HODE	3.68915e-09	0.689746	0.087678	2.91074e-06	Lipid	Fatty Acid, Monohydroxy
2-hydroxydecanoate	1.00623e-09	0.55149	0.0662036	7.93916e-07	Lipid	Fatty Acid, Monohydroxy
2-hydroxyheptanoate*	1.77124e-06	-1.02068	0.177234	0.00139751	Lipid	Fatty Acid, Monohydroxy
3-hydroxyhexanoate	7.00271e-06	-1.06462	0.200868	0.00552514	Lipid	Fatty Acid, Monohydroxy
3-hydroxysebacate	2.47862e-14	0.916475	0.0729253	1.95563e-11	Lipid	Fatty Acid, Monohydroxy
3-hydroxysuberate	3.77169e-05	0.179975	0.0380042	0.0297586	Lipid	Fatty Acid, Monohydroxy
8-hydroxyoctanoate	4.20031e-08	0.449337	0.0639967	3.31404e-05	Lipid	Fatty Acid, Monohydroxy
alpha-hydroxycaproate	3.16719e-06	-1.21816	0.218899	0.00249891	Lipid	Fatty Acid, Monohydroxy
hydroxystearate sulfate	7.06586e-11	1.3217	0.141983	5.57497e-08	Lipid	Fatty Acid, Monohydroxy
eicosenoylcarnitine (C20:1)*	3.61673e-05	0.314709	0.0662571	0.028536	Lipid	Fattyacid metabolism (Acyl carnitine)
glycerol	6.29806e-12	1.10178	0.107573	4.96917e-09	Lipid	Glycerolipid Metabolism
glycerol 3-phosphate	1.28039e-07	-0.608323	0.0915937	0.000101023	Lipid	Glycerolipid Metabolism
1,2-dilinoleoyl-galactosylglycerol (18:2/18:2)*] 2 SD	2.02475e-20	1.9226	0.0958406	1.59753e-17	Lipid	Glycolipid Metabolism
1-palmitoyl-digalactosylglycerol (16:0)*]	5.90893e-11	-1.98795	0.212016	4.66214e-08	Lipid	Glycolipid Metabolism
2-palmitoyl-galactosylglycerol (16:0)*	1.29732e-07	-1.59344	0.240081	0.000102359	Lipid	Glycolipid Metabolism
myo-inositol	2.97578e-08	-1.07311	0.150305	2.34789e-05	Lipid	Inositol Metabolism
myristate (14:0)	1.07758e-06	0.6526	0.110143	0.000850213	Lipid	Long Chain Fatty Acid
1-oleoyl-GPC (18:1)	2.84903e-05	-0.664122	0.137495	0.0224788	Lipid	Lysophospholipid
1-palmitoyl-GPC (16:0)	2.69355e-07	-0.983312	0.153877	0.000212521	Lipid	Lysophospholipid
1-palmitoyl-GPG (16:0)*	6.91453e-07	-1.05472	0.173658	0.000545556	Lipid	Lysophospholipid
1-stearoyl-GPC (18:0)	2.42912e-05	-0.690797	0.141448	0.0191657	Lipid	Lysophospholipid
1-stearoyl-GPE (18:0)	1.25949e-05	-0.722628	0.141583	0.00993737	Lipid	Lysophospholipid
1-stearoyl-GPI (18:0)	6.47095e-08	-1.11136	0.161687	5.10558e-05	Lipid	Lysophospholipid
1-stearoyl-GPS (18:0)*	6.76167e-09	-1.49903	0.195857	5.33495e-06	Lipid	Lysophospholipid
2-palmitoyl-GPC* (16:0)*	4.6448e-06	-1.3879	0.255262	0.00366475	Lipid	Lysophospholipid
2-stearoyl-GPE (18:0)*	6.83322e-06	-1.01469	0.191151	0.00539141	Lipid	Lysophospholipid
1-(1-enyl-stearoyl)-GPE (P-18:0)*	2.641e-06	-0.651423	0.115797	0.00208375	Lipid	Lysoplasmalogen
caproate (6:0)	9.0054e-06	-1.24411	0.238515	0.00710526	Lipid	Medium Chain Fatty Acid
mevalonolactone	1.03079e-05	-0.850188	0.164416	0.00813296	Lipid	Mevalonate Metabolism
1-dihomo-li...lycerol (20:2)	5.13572e-07	0.963068	0.156007	0.000405208	Lipid	Monoacylglycerol
1-docosahexaenoylglycerol (22:6)	2.50571e-09	1.31426	0.164204	1.97701e-06	Lipid	Monoacylglycerol
1-margaroylglycerol (17:0)	2.46475e-11	1.39859	0.144035	1.94469e-08	Lipid	Monoacylglycerol
1-myristoylglycerol (14:0)	5.99302e-15	1.22452	0.0926827	4.72849e-12	Lipid	Monoacylglycerol
1-palmitoylglycerol (16:0)	4.55679e-16	1.34828	0.0933721	3.59531e-13	Lipid	Monoacylglycerol
2-myristoylglycerol (14:0)	8.21057e-12	1.73569	0.171213	6.47814e-09	Lipid	Monoacylglycerol
2-palmitoylglycerol (16:0)	1.72653e-17	1.81957	0.112895	1.36223e-14	Lipid	Monoacylglycerol
linolenoylcarnitine (C18:3)*	2.95045e-17	2.29369	0.144867	2.3279e-14	Lipid	Monoacylglycerol
1,2-dilinoleoyl-GPC (18:2/18:2)	5.31771e-11	1.18801	0.126164	4.19568e-08	Lipid	Phosphatidylcholine (PC)
1-linoleoyl-2-linolenoyl-GPC (18:2/18:3)*	1.18015e-13	1.81614	0.152837	9.31136e-11	Lipid	Phosphatidylcholine (PC)
choline	4.69374e-07	-0.426657	0.0687772	0.000370336	Lipid	Phospholipid Metabolism
glycerophosphoethanolamine	8.72092e-06	-0.506819	0.096965	0.00688081	Lipid	Phospholipid Metabolism
glycerophosphoinositol*	2.62167e-05	-0.426072	0.0877032	0.0206849	Lipid	Phospholipid Metabolism
glycerophosphorylcholine (GPC)]	2.6777e-05	-1.3798	0.284437	0.021127	Lipid	Phospholipid Metabolism
glycerophosphoserine*	1.4944e-08	-0.899883	0.121979	1.17908e-05	Lipid	Phospholipid Metabolism
1-(1-enyl-stearoyl)-2-linoleoyl-GPE (P-18:0/18:2)*	7.16061e-06	-0.796278	0.150449	0.00564972	Lipid	Plasmalogen
docosahexae... (DHA; 22:6n3)	1.63754e-05	0.531491	0.105958	0.0129202	Lipid	Polyunsaturated Fatty Acid (n3 and n6)
docosapentaenoate (n3 DPA; 22:5n3)	3.18832e-05	0.643841	0.13435	0.0251559	Lipid	Polyunsaturated Fatty Acid (n3 and n6)
eicosapenta... (EPA; 20:5n3)	1.74846e-08	1.02834	0.140427	1.37954e-05	Lipid	Polyunsaturated Fatty Acid (n3 and n6)
heneicosape...noate (21:5n3)	1.45571e-09	1.32275	0.161359	1.14856e-06	Lipid	Polyunsaturated Fatty Acid (n3 and n6)
hexadecadienoate (16:2n6)	3.42907e-05	0.643475	0.134964	0.0270553	Lipid	Polyunsaturated Fatty Acid (n3 and n6)
hexadecatri...noate (16:3n3)	1.8588e-08	1.19804	0.164074	1.46659e-05	Lipid	Polyunsaturated Fatty Acid (n3 and n6)
linoleate (18:2n6)	2.69708e-05	0.448647	0.0925316	0.0212799	Lipid	Polyunsaturated Fatty Acid (n3 and n6)
stearidonate (18:4n3)	1.43873e-10	1.48539	0.16427	1.13516e-07	Lipid	Polyunsaturated Fatty Acid (n3 and n6)
cholate	1.97492e-05	-0.774943	0.156452	0.0155822	Lipid	Primary Bile Acid Metabolism
7alpha-hydroxycholestenone	3.57176e-18	1.05252	0.0619989	2.81812e-15	Lipid	Secondary Bile Acid Metabolism
dehydrolithocholate	5.29853e-10	1.94682	0.227367	4.18054e-07	Lipid	Secondary Bile Acid Metabolism
deoxycholate	7.31918e-09	1.06078	0.139101	5.77483e-06	Lipid	Secondary Bile Acid Metabolism
isoursodeoxycholate	3.73597e-10	0.831791	0.0957177	2.94768e-07	Lipid	Secondary Bile Acid Metabolism
lithocholate	7.87946e-12	1.75725	0.173063	6.21689e-09	Lipid	Secondary Bile Acid Metabolism
ursodeoxycholate	7.41313e-07	0.782969	0.129412	0.000584896	Lipid	Secondary Bile Acid Metabolism
sphingomyelin (d18:1/24:1, d18:2/24:0)*	9.45865e-06	-0.780844	0.150171	0.00746288	Lipid	Sphingomyelins
(3'-5')-cytidylyluridine*	2.45403e-05	0.77627	0.159061	0.0193623	Nucleotide	Dinucleotide
(3'-5')-uridylylguanosine	3.0039e-05	0.664624	0.138108	0.0237008	Nucleotide	Dinucleotide
N1-Methyl-2-pyridone-5-carboxamide	1.5587e-14	-0.586141	0.0458798	1.22981e-11	Nucleotide	Nicotinate and Nicotinamide Metabolism
allantoin	4.25973e-06	-1.46735	0.268448	0.00336092	Nucleotide	Purine Metabolism, (Hypo)Xanthine/Inosine containing
urate	1.94578e-06	1.11081	0.193942	0.00153522	Nucleotide	Purine Metabolism, (Hypo)Xanthine/Inosine containing
1-methyladenine	6.26519e-10	-0.948062	0.111516	4.94323e-07	Nucleotide	Purine Metabolism, Adenine containing
2'-deoxyadenosine 5'-monophosphate	4.03202e-07	-1.40937	0.225337	0.000318127	Nucleotide	Purine Metabolism, Adenine containing
AMP	3.50534e-09	-1.68507	0.213709	2.76571e-06	Nucleotide	Purine Metabolism, Adenine containing
guanosine	5.07848e-06	1.19518	0.221028	0.00400692	Nucleotide	Purine Metabolism, Guanine containing
5-hydroxymethylcytosine	1.15744e-09	-1.4434	0.174327	9.13217e-07	Nucleotide	Pyrimidine Metabolism, Cytidine containing
5-methylcytosine	6.27388e-13	-1.56	0.13958	4.95009e-10	Nucleotide	Pyrimidine Metabolism, Cytidine containing
cytidine 5'-monophosphate (5'-CMP)	1.77586e-07	-1.19496	0.182972	0.000140115	Nucleotide	Pyrimidine Metabolism, Cytidine containing
cytosine	8.53975e-09	-1.56985	0.207322	6.73786e-06	Nucleotide	Pyrimidine Metabolism, Cytidine containing
dCMP	4.01607e-07	-1.04871	0.167637	0.000316868	Nucleotide	Pyrimidine Metabolism, Cytidine containing
dihydroorotate	3.78889e-10	-1.36657	0.15735	2.98944e-07	Nucleotide	Pyrimidine Metabolism, Cytidine containing
orotate	4.18443e-13	-1.11732	0.0984835	3.30152e-10	Nucleotide	Pyrimidine Metabolism, Orotate containing
thymine	5.59197e-06	0.814145	0.151462	0.00441207	Nucleotide	Pyrimidine Metabolism, Thymine containing
2'-O-methyluridine	5.195e-07	-0.935867	0.151695	0.000409885	Nucleotide	Pyrimidine Metabolism, Uracil containing
5,6-dihydrouridine	4.51746e-06	1.37341	0.252167	0.00356428	Nucleotide	Pyrimidine Metabolism, Uracil containing
5-methyluridine (ribothymidine)	2.71163e-06	1.09402	0.194777	0.00213948	Nucleotide	Pyrimidine Metabolism, Uracil containing
uracil	1.04186e-07	0.838232	0.124895	8.2203e-05	Nucleotide	Pyrimidine Metabolism, Uracil containing
uridine	1.23693e-06	1.05932	0.18019	0.000975941	Nucleotide	Pyrimidine Metabolism, Uracil containing
uridine 5'-monophosphate (UMP)	7.2692e-08	-1.31393	0.192266	5.7354e-05	Nucleotide	Pyrimidine Metabolism, Uracil containing
gamma-glutamylleucine	5.54576e-06	0.782899	0.145574	0.00437561	Peptide	Dipeptide
glycylisoleucine	3.82136e-07	0.787341	0.125522	0.000301505	Peptide	Dipeptide
glycylleucine	6.88804e-06	0.508779	0.0958941	0.00543467	Peptide	Dipeptide
glycylvaline	1.83019e-06	0.653655	0.113719	0.00144402	Peptide	Dipeptide
isoleucylglycine	6.14457e-06	0.973534	0.182181	0.00484807	Peptide	Dipeptide
leucylglycine	1.22763e-05	0.997665	0.195143	0.00968604	Peptide	Dipeptide
valylleucine	7.79074e-06	1.0381	0.197189	0.00614689	Peptide	Dipeptide
gamma-glutamyl-epsilon-lysine	3.61093e-07	-0.739602	0.117554	0.000284902	Peptide	Gamma-glutamyl Amino Acid
gamma-glutamylmethionine	1.54306e-08	-1.1681	0.158575	1.21747e-05	Peptide	Gamma-glutamyl Amino Acid
2,4,6-trihydroxybenzoate	2.93486e-20	-1.33753	0.0674679	2.3156e-17	Xenobiotics	Benzoate Metabolism
3-phenylpropionate (hydrocinnamate)	1.16359e-08	2.54576	0.341061	9.18076e-06	Xenobiotics	Benzoate Metabolism
4-hydroxyhippurate	5.72526e-06	-1.1536	0.214929	0.00451723	Xenobiotics	Benzoate Metabolism
catechol sulfate	5.61219e-07	-1.58522	0.258033	0.000442802	Xenobiotics	Benzoate Metabolism
1-methyl-beta-carboline-3-carboxylic acid	1.81849e-09	0.56838	0.0700149	1.43479e-06	Xenobiotics	Food Component/Plant
2-isopropylmalate	1.60401e-10	-1.53454	0.170468	1.26556e-07	Xenobiotics	Food Component/Plant
2-oxindole-3-acetate	2.26138e-07	0.379914	0.0589085	0.000178423	Xenobiotics	Food Component/Plant
4-hydroxycinnamate	3.54691e-05	0.5751	0.120911	0.0279851	Xenobiotics	Food Component/Plant
apigenin	1.15726e-15	-2.46327	0.176115	9.13079e-13	Xenobiotics	Food Component/Plant
betonicine	6.62373e-14	-1.4174	0.116819	5.22612e-11	Xenobiotics	Food Component/Plant
cinnamate	4.72818e-05	0.707267	0.151794	0.0373054	Xenobiotics	Food Component/Plant
deoxymugineic acid	8.01065e-06	-0.987314	0.187873	0.0063204	Xenobiotics	Food Component/Plant
dihydrokaempferol	6.91544e-19	-2.76496	0.154382	5.45628e-16	Xenobiotics	Food Component/Plant
enterodiol	2.01158e-18	3.97641	0.229874	1.58714e-15	Xenobiotics	Food Component/Plant
enterolactone	7.18715e-13	2.78996	0.250894	5.67066e-10	Xenobiotics	Food Component/Plant
equol	4.39515e-22	4.46529	0.197253	3.46778e-19	Xenobiotics	Food Component/Plant
equol sulfate	2.17144e-08	1.98515	0.273885	1.71326e-05	Xenobiotics	Food Component/Plant
ergothioneine	3.94655e-05	-1.09736	0.232473	0.0311382	Xenobiotics	Food Component/Plant
glycitein	1.63152e-14	1.76457	0.138344	1.28727e-11	Xenobiotics	Food Component/Plant
hesperetin	2.39454e-27	-3.38938	0.103148	1.88929e-24	Xenobiotics	Food Component/Plant
histidine b...e (hercynine)*	2.73595e-14	-3.00684	0.240101	2.15867e-11	Xenobiotics	Food Component/Plant
indolin-2-one	4.68393e-08	1.70091	0.243545	3.69562e-05	Xenobiotics	Food Component/Plant
naringenin	5.36546e-23	-2.35052	0.097242	4.23335e-20	Xenobiotics	Food Component/Plant
nicotianamine	4.08214e-10	-2.12036	0.244913	3.22081e-07	Xenobiotics	Food Component/Plant
oleanolate	1.33718e-12	1.02928	0.0947349	1.05504e-09	Xenobiotics	Food Component/Plant
pheophorbide A	4.39148e-12	-1.53815	0.148109	3.46488e-09	Xenobiotics	Food Component/Plant
pheophytin A	9.49638e-33	-4.37301	0.0915861	7.49265e-30	Xenobiotics	Food Component/Plant
phloretin	4.49552e-07	-1.87916	0.302215	0.000354696	Xenobiotics	Food Component/Plant
pyrraline	5.86454e-06	0.467968	0.0873181	0.00462712	Xenobiotics	Food Component/Plant
quinate	2.11938e-07	-1.55926	0.240957	0.000167219	Xenobiotics	Food Component/Plant
secoisolariciresinol	4.42566e-23	3.15537	0.129761	3.49184e-20	Xenobiotics	Food Component/Plant
secoisolariciresinol diglucoside	2.15989e-17	2.52478	0.157817	1.70415e-14	Xenobiotics	Food Component/Plant
soyasaponin I	7.25715e-17	-2.73415	0.177955	5.72589e-14	Xenobiotics	Food Component/Plant
caffeic acid sulfate	1.94821e-06	-2.36704	0.413303	0.00153714	Xenobiotics	Xanthine Metabolism
ferulic acid 4-sulfate	3.44727e-05	-2.0406	0.428159	0.027199	Xenobiotics	Xanthine Metabolism
furaneol sulfate	4.63488e-07	-1.85511	0.29884	0.000365692	Xenobiotics	Xanthine Metabolism
vanillin sulfate	7.64777e-07	-1.90676	0.315701	0.000603409	Xenobiotics	Xanthine Metabolism
