# Supplementary material for: Effect of Nutrition on Age-Related Metabolic Markers and the Gut Microbiota in Cats
Source: Microorganisms. 2021 Nov 25;9(12):2430. doi: 10.3390/microorganisms9122430 (PMC8706506; doi:10.3390/microorganisms9122430)
Supplement: Supplementary file 1 [file microorganisms-09-02430-s001.zip › Ephraim Jewell Table S3 Fecal microbiota data.xlsx]

## Sheet: Title
Data are the fecal microbiota from cats fed the control or test foods for 30 days

## Sheet: Sheet1
FDR corrected P-Value	P-Value	Test-Control	SE	OTUs
9.41513e-06	4.98155e-08	1.43869	0.211056	4441081___k__Bacteria;_p__Actinobacteria;_c__Coriobacteriia;_o__Coriobacteriales;_f__Coriobacteriaceae;_unclassified;_unclassified Test
0.00144101	7.62439e-06	1.31755	0.253442	128382___k__Bacteria;_p__Firmicutes;_c__Clostridia;_o__Clostridiales;_f__Veillonellaceae;_g__Dialister;_s__ Test
0.00774854	4.09976e-05	1.17686	0.252929	652696___k__Bacteria;_p__Actinobacteria;_c__Actinobacteria;_o__Bifidobacteriales;_f__Bifidobacteriaceae;_g__Bifidobacterium;_s__adolescentis Test
0.0263838	0.000139597	1.03382	0.243363	100100___k__Bacteria;_p__Firmicutes;_c__Bacilli;_o__Bacillales;_f__Bacillaceae;_unclassified;_unclassified Test
0.0175971	9.31064e-05	0.990599	0.226018	4319416___k__Bacteria;_p__Proteobacteria;_c__Alphaproteobacteria;_o__Rhizobiales;_f__Bartonellaceae;_g__Bartonella;_unclassified Test
0.000314367	1.66332e-06	0.907682	0.159588	52166___k__Bacteria;_p__Firmicutes;_c__Clostridia;_o__Clostridiales;_f__Veillonellaceae;_g__Megasphaera;_s__ Test
0.00213861	1.13154e-05	0.7005	0.138131	100001___k__Bacteria;_p__Proteobacteria;_unclassified;_unclassified;_unclassified;_unclassified;_unclassified Test
0.00222586	1.1777e-05	0.665772	0.131618	4473250___k__Bacteria;_p__Firmicutes;_c__Bacilli;_o__Bacillales;_f__Paenibacillaceae;_g__Aneurinibacillus;_s__migulanus Test
0.0075243	3.98111e-05	0.573279	0.122955	1007180___k__Bacteria;_p__Proteobacteria;_c__Alphaproteobacteria;_o__Rhizobiales;_f__Methylobacteriaceae;_g__Methylobacterium;_s__ Test
0.0075243	3.98111e-05	0.573279	0.122955	1074945___k__Bacteria;_p__Actinobacteria;_c__Actinobacteria;_o__Actinomycetales;_f__Propionibacteriaceae;_g__Propionibacterium;_s__granulosum Test
0.0075243	3.98111e-05	0.573279	0.122955	2170756___k__Bacteria;_p__Proteobacteria;_c__Gammaproteobacteria;_o__Xanthomonadales;_f__Xanthomonadaceae;_g__Stenotrophomonas;_s__geniculata Test
0.0075243	3.98111e-05	0.573279	0.122955	579304___k__Bacteria;_p__Firmicutes;_c__Bacilli;_o__Lactobacillales;_f__Lactobacillaceae;_g__;_s__ Test
3.99432e-05	2.1134e-07	0.457742	0.0720882	4327233___k__Bacteria;_p__Actinobacteria;_c__Actinobacteria;_o__Actinomycetales;_f__Microbacteriaceae;_g__Curtobacterium;_s__ Test
0.0481785	0.000254913	0.42323	0.104615	1007725___k__Bacteria;_p__Firmicutes;_c__Clostridia;_o__Clostridiales;_f__Clostridiaceae;_g__Caloramator;_s__ Test
2.58419e-05	1.36729e-07	0.406733	0.0626702	1141218___k__Bacteria;_p__Actinobacteria;_c__Coriobacteriia;_o__Coriobacteriales;_f__Coriobacteriaceae;_g__Eggerthella;_s__ Test
0.08938	0.00047291	0.400254	0.104379	1004415___k__Bacteria;_p__Proteobacteria;_c__Alphaproteobacteria;_o__Rhodospirillales;_f__Acetobacteraceae;_unclassified;_unclassified Test
1.90061e-05	1.00562e-07	0.398592	0.0604916	100296___k__Bacteria;_p__Bacteroidetes;_c__Bacteroidia;_o__Bacteroidales;_f__S24-7;_g__;_s__ Test
0.00103976	5.50137e-06	0.398465	0.0751297	342876___k__Bacteria;_p__Proteobacteria;_c__Gammaproteobacteria;_o__Pseudomonadales;_f__Moraxellaceae;_g__Acinetobacter;_unclassified Test
1.70522e-05	9.02231e-08	0.388755	0.0586865	206978___k__Archaea;_p__Euryarchaeota;_c__Methanomicrobia;_o__Methanosarcinales;_f__Methanosarcinaceae;_g__Methanosarcina;_s__mazei Test
1.70522e-05	9.02231e-08	0.388755	0.0586865	2897325___k__Bacteria;_p__Proteobacteria;_c__Deltaproteobacteria;_o__Desulfovibrionales;_f__Desulfovibrionaceae;_g__Bilophila;_s__ Test
2.31506e-05	1.2249e-07	0.382388	0.0585989	40839___k__Bacteria;_p__Firmicutes;_c__Erysipelotrichi;_o__Erysipelotrichales;_f__Erysipelotrichaceae;_g__Catenibacterium;_s__ Test
1.7382e-05	9.1968e-08	0.378523	0.0571954	586453___k__Bacteria;_p__Firmicutes;_c__Clostridia;_o__Clostridiales;_f__Christensenellaceae;_g__;_s__ Test
2.2721e-06	1.20217e-08	0.377965	0.0519138	389854___k__Bacteria;_p__Proteobacteria;_c__Alphaproteobacteria;_o__Caulobacterales;_f__Caulobacteraceae;_unclassified;_unclassified Test
2.2721e-06	1.20217e-08	0.377965	0.0519138	532521___k__Bacteria;_p__Firmicutes;_c__Clostridia;_o__Clostridiales;_f__Peptostreptococcaceae;_g__Peptostreptococcus;_s__anaerobius Test
0.00117061	6.19369e-06	0.377122	0.0716206	686789___k__Bacteria;_p__Firmicutes;_c__Bacilli;_o__Lactobacillales;_f__Carnobacteriaceae;_g__;_s__ Test
1.58822e-05	8.40326e-08	0.37695	0.0567077	384716___k__Bacteria;_p__Firmicutes;_c__Bacilli;_o__Gemellales;_f__;_g__;_s__ Test
0.0901264	0.000476859	0.372042	0.0970944	971340___k__Bacteria;_p__Firmicutes;_c__Bacilli;_o__Lactobacillales;_f__Aerococcaceae;_unclassified;_unclassified Test
0.0513974	0.000271944	0.365537	0.0908469	1121302___k__Bacteria;_p__TM7;_c__TM7-3;_o__EW055;_f__;_g__;_s__ Test
0.000250352	1.32461e-06	0.365228	0.0634005	1983368___k__Bacteria;_p__Firmicutes;_c__Clostridia;_o__Clostridiales;_f__Ruminococcaceae;_g__Anaerotruncus;_s__ Test
4.31317e-05	2.2821e-07	0.364066	0.0575594	1124879___k__Bacteria;_p__Proteobacteria;_c__Gammaproteobacteria;_o__Pasteurellales;_f__Pasteurellaceae;_g__Gallibacterium;_s__ Test
0.0025335	1.34048e-05	0.362597	0.0722809	752584___k__Bacteria;_p__Proteobacteria;_c__Gammaproteobacteria;_o__Enterobacteriales;_f__Enterobacteriaceae;_g__Klebsiella;_s__oxytoca Test
0.0203019	0.000107418	0.350065	0.0807465	251702___k__Bacteria;_p__Actinobacteria;_c__Coriobacteriia;_o__Coriobacteriales;_f__Coriobacteriaceae;_g__Atopobium;_s__rimae Test
0.000475445	2.51558e-06	0.34605	0.0622954	103120___k__Bacteria;_p__Actinobacteria;_c__Actinobacteria;_o__Actinomycetales;_f__Micrococcaceae;_g__Nesterenkonia;_s__ Test
0.00285383	1.50996e-05	0.343446	0.0689933	68617___k__Bacteria;_p__Proteobacteria;_c__Betaproteobacteria;_o__Burkholderiales;_f__Alcaligenaceae;_unclassified;_unclassified Test
0.00889744	4.70764e-05	0.342214	0.0742713	4380976___k__Bacteria;_p__Firmicutes;_c__Bacilli;_o__Lactobacillales;_f__Lactobacillaceae;_g__Pediococcus;_s__ Test
0.0114013	6.03244e-05	0.342129	0.0755891	103787___k__Bacteria;_p__Proteobacteria;_c__Deltaproteobacteria;_o__Myxococcales;_f__;_g__;_s__ Test
0.00191574	1.01362e-05	0.331938	0.0649991	1029949___k__Bacteria;_p__Firmicutes;_c__Clostridia;_o__Clostridiales;_f__Lachnospiraceae;_g__Lachnospira;_s__ Test
0.00152298	8.0581e-06	0.331827	0.0640492	910853___k__Bacteria;_p__Firmicutes;_c__Bacilli;_o__Lactobacillales;_f__Aerococcaceae;_g__Facklamia;_s__ Test
0.0202207	0.000106988	0.331212	0.0763743	1000656___k__Bacteria;_p__Bacteroidetes;_c__Flavobacteriia;_o__Flavobacteriales;_f__Flavobacteriaceae;_unclassified;_unclassified Test
6.5354e-05	3.45788e-07	0.32762	0.0529148	15728___k__Bacteria;_p__Firmicutes;_c__Erysipelotrichi;_o__Erysipelotrichales;_f__Erysipelotrichaceae;_g__Holdemania;_s__ Test
6.5354e-05	3.45788e-07	0.32762	0.0529148	15001___k__Bacteria;_p__Firmicutes;_c__Bacilli;_o__Bacillales;_f__Planococcaceae;_g__Ureibacillus;_s__ Test
6.5354e-05	3.45788e-07	0.32762	0.0529148	1000592___k__Bacteria;_p__Firmicutes;_c__Clostridia;_o__Clostridiales;_f__Tissierellaceae;_g__Anaerococcus;_s__ Test
0.00180338	9.54171e-06	0.326376	0.0636668	919796___k__Bacteria;_p__Firmicutes;_c__Bacilli;_o__Lactobacillales;_f__Leuconostocaceae;_g__Weissella;_s__ Test
0.0016795	8.88627e-06	0.319976	0.0621401	1066621___k__Bacteria;_p__Bacteroidetes;_c__Bacteroidia;_o__Bacteroidales;_f__Prevotellaceae;_unclassified;_unclassified Test
0.00240126	1.27051e-05	0.319892	0.0635483	1126448___k__Bacteria;_p__Actinobacteria;_c__Actinobacteria;_o__Actinomycetales;_f__Actinomycetaceae;_g__Trueperella;_s__ Test
0.000759396	4.01797e-06	0.319725	0.059157	4339144___k__Bacteria;_p__Bacteroidetes;_c__Bacteroidia;_o__Bacteroidales;_f__Odoribacteraceae;_g__Butyricimonas;_s__ Test
0.00817775	4.32685e-05	0.317891	0.0685808	4331183___k__Bacteria;_p__Proteobacteria;_c__Gammaproteobacteria;_o__Enterobacteriales;_f__Enterobacteriaceae;_g__Gluconacetobacter;_s__ Test
0.000146878	7.7713e-07	0.316301	0.0533247	109554___k__Bacteria;_p__Firmicutes;_c__Clostridia;_o__Clostridiales;_f__Lachnospiraceae;_g__Epulopiscium;_s__ Test
0.00207839	1.09968e-05	0.311902	0.0613919	10196___k__Bacteria;_p__Proteobacteria;_c__Gammaproteobacteria;_o__Enterobacteriales;_f__Enterobacteriaceae;_g__Brenneria;_s__ Test
0.00224582	1.18827e-05	0.301582	0.0596546	112848___k__Bacteria;_p__Bacteroidetes;_c__Bacteroidia;_o__Bacteroidales;_f__Barnesiellaceae;_g__;_s__ Test
0.000497555	2.63257e-06	0.300307	0.054203	186634___k__Bacteria;_p__Actinobacteria;_c__Actinobacteria;_o__Actinomycetales;_f__Nocardiaceae;_g__Rhodococcus;_s__ Test
0.0220453	0.000116642	0.292953	0.0680028	1033779___k__Bacteria;_p__Firmicutes;_c__Clostridia;_o__Clostridiales;_f__Peptostreptococcaceae;_g__Tepidibacter;_s__ Test
0.00477557	2.52676e-05	0.292015	0.060699	1008311___k__Bacteria;_p__Firmicutes;_c__Bacilli;_o__Bacillales;_f__Paenibacillaceae;_g__;_s__ Test
0.00539692	2.85551e-05	0.286526	0.0600553	1103170___k__Bacteria;_p__Firmicutes;_c__Clostridia;_o__Clostridiales;_f__Tissierellaceae;_g__Parvimonas;_s__ Test
0.0955068	0.000505327	0.244691	0.0641935	1938___k__Bacteria;_p__Bacteroidetes;_c__Bacteroidia;_o__Bacteroidales;_f__Porphyromonadaceae;_g__Porphyromonas;_s__endodontalis Test
0.00308985	1.63484e-05	-0.532668	0.107561	302647___k__Bacteria;_p__Actinobacteria;_c__Coriobacteriia;_o__Coriobacteriales;_f__Coriobacteriaceae;_g__Collinsella;_s__ Test
0.0125737	6.65276e-05	-0.761488	0.169448	367139___k__Bacteria;_p__Actinobacteria;_c__Coriobacteriia;_o__Coriobacteriales;_f__Coriobacteriaceae;_g__Slackia;_s__ Test
0.0269244	0.000142457	-0.790841	0.186463	102407___k__Bacteria;_p__Bacteroidetes;_c__Bacteroidia;_o__Bacteroidales;_f__Bacteroidaceae;_g__Bacteroides;_s__ Test
0.0172199	9.11107e-05	-0.825544	0.188051	4410166___k__Bacteria;_p__Bacteroidetes;_c__Bacteroidia;_o__Bacteroidales;_f__Prevotellaceae;_g__Prevotella;_s__copri Test
0.0066342	3.51016e-05	-0.909824	0.193428	1017249___k__Bacteria;_p__Actinobacteria;_c__Actinobacteria;_o__Bifidobacteriales;_f__Bifidobacteriaceae;_g__;_s__ Test
0.0674967	0.000357125	-0.920708	0.234222	827771___k__Bacteria;_p__Cyanobacteria;_c__4C0d-2;_o__;_f__;_g__;_s__ Test
1.97449e-05	1.0447e-07	-0.936205	0.142348	510683___k__Bacteria;_p__Proteobacteria;_c__Deltaproteobacteria;_o__Desulfovibrionales;_f__Desulfovibrionaceae;_g__Desulfovibrio;_s__ Test
0.00842698	4.45872e-05	-0.963172	0.208234	16204___k__Bacteria;_p__Firmicutes;_c__Clostridia;_o__Clostridiales;_f__Clostridiaceae;_g__Sarcina;_s__ Test
6.6012e-06	3.4927e-08	-0.969425	0.139847	1099710___k__Bacteria;_p__Firmicutes;_c__Clostridia;_o__Clostridiales;_f__Peptococcaceae;_g__Peptococcus;_s__ Test
0.0396806	0.00020995	-0.982007	0.238865	110221___k__Bacteria;_p__Firmicutes;_c__Clostridia;_o__Clostridiales;_f__Lachnospiraceae;_g__Ruminococcus;_s__gnavus Test
0.0146319	7.74174e-05	-1.01998	0.229523	98948___k__Bacteria;_p__Firmicutes;_c__Clostridia;_o__Clostridiales;_f__Ruminococcaceae;_unclassified;_unclassified Test
0.0045702	2.4181e-05	-1.02656	0.212752	1120090___k__Bacteria;_p__Actinobacteria;_c__Actinobacteria;_o__Actinomycetales;_f__Microbacteriaceae;_g__Leucobacter;_s__ Test
0.00102752	5.43662e-06	-1.06428	0.200524	308309___k__Bacteria;_p__Firmicutes;_c__Clostridia;_o__Clostridiales;_f__Peptostreptococcaceae;_g__;_s__ Test
0.0906716	0.000479744	-1.06428	0.277904	1089121___k__Bacteria;_p__Actinobacteria;_c__Actinobacteria;_o__Actinomycetales;_f__Actinomycetaceae;_unclassified;_unclassified Test
4.43528e-05	2.34671e-07	-1.07112	0.169587	4369050___k__Bacteria;_p__Fusobacteria;_c__Fusobacteriia;_o__Fusobacteriales;_f__Fusobacteriaceae;_g__Fusobacterium;_s__ Test
0.0024109	1.27561e-05	-1.07438	0.213486	99508___k__Bacteria;_p__Firmicutes;_c__Bacilli;_o__Turicibacterales;_f__Turicibacteraceae;_g__Turicibacter;_s__ Test
0.000869899	4.60264e-06	-1.07907	0.201279	146880___k__Bacteria;_p__Firmicutes;_c__Erysipelotrichi;_o__Erysipelotrichales;_f__Erysipelotrichaceae;_g__Bulleidia;_s__p-1630-c5 Test
0.00240294	1.2714e-05	-1.19842	0.238083	1000062___k__Bacteria;_p__Bacteroidetes;_c__Bacteroidia;_o__Bacteroidales;_f__Porphyromonadaceae;_unclassified;_unclassified Test
2.6592e-06	1.40698e-08	-1.26131	0.174479	100212___k__Bacteria;_p__Firmicutes;_c__Clostridia;_o__Clostridiales;_f__Veillonellaceae;_g__;_s__ Test
0.000524337	2.77427e-06	-1.34085	0.24275	1105591___k__Bacteria;_p__Bacteroidetes;_c__Bacteroidia;_o__Bacteroidales;_f__Paraprevotellaceae;_g__Paraprevotella;_s__ Test
0.000196073	1.03742e-06	-1.35331	0.231771	839684___k__Bacteria;_p__Firmicutes;_c__Clostridia;_o__Clostridiales;_f__Lachnospiraceae;_unclassified;_unclassified Test
0.000107703	5.69859e-07	-1.36705	0.226667	1758401___k__Bacteria;_p__Firmicutes;_c__Clostridia;_o__Clostridiales;_f__Clostridiaceae;_g__SMB53;_s__ Test
1.12645e-07	5.96003e-10	-1.52995	0.184695	356403___k__Bacteria;_p__Firmicutes;_c__Clostridia;_o__Clostridiales;_f__Clostridiaceae;_g__Clostridium;_s__hiranonis Test
0.00145793	7.7139e-06	-1.53029	0.294576	1000148___k__Bacteria;_p__Proteobacteria;_c__Betaproteobacteria;_o__Burkholderiales;_f__Comamonadaceae;_unclassified;_unclassified Test
4.04519e-06	2.14031e-08	-1.5567	0.21951	100027___k__Bacteria;_p__Proteobacteria;_c__Gammaproteobacteria;_o__Enterobacteriales;_f__Enterobacteriaceae;_g__;_s__ Test
0.00162111	8.57732e-06	-1.60352	0.310719	266392___k__Bacteria;_p__Firmicutes;_c__Clostridia;_o__Clostridiales;_f__Lachnospiraceae;_g__Coprococcus;_s__ Test
0.00177335	9.38283e-06	-1.63952	0.319486	193279___k__Bacteria;_p__Actinobacteria;_c__Coriobacteriia;_o__Coriobacteriales;_f__Coriobacteriaceae;_g__Adlercreutzia;_s__ Test
0.00127305	6.73573e-06	-1.64084	0.313224	4384058___k__Bacteria;_p__Proteobacteria;_c__Gammaproteobacteria;_o__Enterobacteriales;_f__Enterobacteriaceae;_g__Salmonella;_unclassified Test
0.0682688	0.000361211	-1.65407	0.421201	1084643___k__Bacteria;_p__Firmicutes;_c__Clostridia;_o__Clostridiales;_f__Mogibacteriaceae;_g__Mogibacterium;_s__ Test
