# Supplementary material for: Effect of Nutrition on Age-Related Metabolic Markers and the Gut Microbiota in Cats
Source: Microorganisms. 2021 Nov 25;9(12):2430. doi: 10.3390/microorganisms9122430 (PMC8706506; doi:10.3390/microorganisms9122430)
Supplement: Supplementary file 1 [file microorganisms-09-02430-s001.zip › Ephraim Jewell Table S4 Correlations metabolome microbiota.xlsx]

## Sheet: Title
Correlations among the fecal microbiota and the following:
plasma indoles
fecal SCFAs
fecal indoles
fecal carbohydrates (CHO)
fecal bile salts
fecal dipeptides
other fecal metabolites

## Sheet: Plasma indoles vs OTUs
Metabolites	OTUs	Estimate	Std Error	Prob>|t|	Rsquare	r
Log[2-oxindole-3-acetate]	1084643___k__Bacteria;_p__Firmicutes;_c__Clostridia;_o__Clostridiales;_f__Mogibacteriaceae;_g__Mogibacterium;_s__	0.92565	0.2896	0.00214987	0.135826	0.368546
Log[2-oxindole-3-acetate]	839684___k__Bacteria;_p__Firmicutes;_c__Clostridia;_o__Clostridiales;_f__Lachnospiraceae;_unclassified;_unclassified	0.899064	0.268215	0.00134063	0.147385	0.383908
Log[2-oxindole-3-acetate]	100212___k__Bacteria;_p__Firmicutes;_c__Clostridia;_o__Clostridiales;_f__Veillonellaceae;_g__;_s__	0.790564	0.257727	0.0031457	0.126453	0.355602
Log[2-oxindole-3-acetate]	4384058___k__Bacteria;_p__Proteobacteria;_c__Gammaproteobacteria;_o__Enterobacteriales;_f__Enterobacteriaceae;_g__Salmonella;_unclassified	0.750706	0.252633	0.00415053	0.119599	0.34583
Log[2-oxindole-3-acetate]	193279___k__Bacteria;_p__Actinobacteria;_c__Coriobacteriia;_o__Coriobacteriales;_f__Coriobacteriaceae;_g__Adlercreutzia;_s__	0.7224	0.253365	0.00583122	0.111165	0.333414
Log[2-oxindole-3-acetate]	266392___k__Bacteria;_p__Firmicutes;_c__Clostridia;_o__Clostridiales;_f__Lachnospiraceae;_g__Coprococcus;_s__	0.682155	0.247681	0.0076226	0.104504	0.323271
Log[2-oxindole-3-acetate]	100027___k__Bacteria;_p__Proteobacteria;_c__Gammaproteobacteria;_o__Enterobacteriales;_f__Enterobacteriaceae;_g__;_s__	0.467865	0.194428	0.018964	0.081799	0.286005
Log[2-oxindole-3-acetate]	356403___k__Bacteria;_p__Firmicutes;_c__Clostridia;_o__Clostridiales;_f__Clostridiaceae;_g__Clostridium;_s__hiranonis	0.436091	0.182897	0.0200375	0.0804286	0.283599
Log[2-oxindole-3-acetate]	100001___k__Bacteria;_p__Proteobacteria;_unclassified;_unclassified;_unclassified;_unclassified;_unclassified	-0.255334	0.112253	0.0262353	0.0737304	0.271533
Log[3-indoxyl sulfate]	193279___k__Bacteria;_p__Actinobacteria;_c__Coriobacteriia;_o__Coriobacteriales;_f__Coriobacteriaceae;_g__Adlercreutzia;_s__	0.943584	0.182478	2.41931e-06	0.291465	0.539875
Log[3-indoxyl sulfate]	266392___k__Bacteria;_p__Firmicutes;_c__Clostridia;_o__Clostridiales;_f__Lachnospiraceae;_g__Coprococcus;_s__	0.865616	0.181794	1.11488e-05	0.258601	0.508528
Log[3-indoxyl sulfate]	4384058___k__Bacteria;_p__Proteobacteria;_c__Gammaproteobacteria;_o__Enterobacteriales;_f__Enterobacteriaceae;_g__Salmonella;_unclassified	0.658975	0.201225	0.00169716	0.141624	0.37633
Log[3-indoxyl sulfate]	1084643___k__Bacteria;_p__Firmicutes;_c__Clostridia;_o__Clostridiales;_f__Mogibacteriaceae;_g__Mogibacterium;_s__	0.51899	0.242915	0.0364075	0.0656177	0.25616
Log[3-indoxyl sulfate]	1000148___k__Bacteria;_p__Proteobacteria;_c__Betaproteobacteria;_o__Burkholderiales;_f__Comamonadaceae;_unclassified;_unclassified	0.45909	0.152061	0.00361969	0.122985	0.350692
Log[3-indoxyl sulfate]	356403___k__Bacteria;_p__Firmicutes;_c__Clostridia;_o__Clostridiales;_f__Clostridiaceae;_g__Clostridium;_s__hiranonis	0.436344	0.14402	0.00351008	0.123745	0.351774
Log[3-indoxyl sulfate]	4319416___k__Bacteria;_p__Proteobacteria;_c__Alphaproteobacteria;_o__Rhizobiales;_f__Bartonellaceae;_g__Bartonella;_unclassified	-0.24886	0.115787	0.0353385	0.0663537	0.257592
Log[3-indoxyl sulfate]	100001___k__Bacteria;_p__Proteobacteria;_unclassified;_unclassified;_unclassified;_unclassified;_unclassified	-0.249777	0.0888381	0.00650963	0.10843	0.329287
Log[3-indoxyl sulfate]	128382___k__Bacteria;_p__Firmicutes;_c__Clostridia;_o__Clostridiales;_f__Veillonellaceae;_g__Dialister;_s__	-0.462273	0.152884	0.0035722	0.123312	0.351157
Log[3-indoxyl sulfate]	4441081___k__Bacteria;_p__Actinobacteria;_c__Coriobacteriia;_o__Coriobacteriales;_f__Coriobacteriaceae;_unclassified;_unclassified	-0.473137	0.136075	0.00090904	0.156828	0.396015
Log[3-indoxyl sulfate]	52166___k__Bacteria;_p__Firmicutes;_c__Clostridia;_o__Clostridiales;_f__Veillonellaceae;_g__Megasphaera;_s__	-0.533878	0.159618	0.00137107	0.146838	0.383194
Log[3-indoxyl sulfate]	652696___k__Bacteria;_p__Actinobacteria;_c__Actinobacteria;_o__Bifidobacteriales;_f__Bifidobacteriaceae;_g__Bifidobacterium;_s__adolescentis	-0.576313	0.227792	0.013839	0.0896469	0.299411
Log[5-hydroxyindole sulfate]	193279___k__Bacteria;_p__Actinobacteria;_c__Coriobacteriia;_o__Coriobacteriales;_f__Coriobacteriaceae;_g__Adlercreutzia;_s__	0.706041	0.155446	2.47585e-05	0.24092	0.490836
Log[5-hydroxyindole sulfate]	266392___k__Bacteria;_p__Firmicutes;_c__Clostridia;_o__Clostridiales;_f__Lachnospiraceae;_g__Coprococcus;_s__	0.683355	0.15169	2.82837e-05	0.237936	0.487787
Log[5-hydroxyindole sulfate]	4384058___k__Bacteria;_p__Proteobacteria;_c__Gammaproteobacteria;_o__Enterobacteriales;_f__Enterobacteriaceae;_g__Salmonella;_unclassified	0.509507	0.167208	0.00333723	0.124993	0.353544
Log[5-hydroxyindole sulfate]	1000148___k__Bacteria;_p__Proteobacteria;_c__Betaproteobacteria;_o__Burkholderiales;_f__Comamonadaceae;_unclassified;_unclassified	0.362124	0.125861	0.00542274	0.112969	0.336108
Log[5-hydroxyindole sulfate]	356403___k__Bacteria;_p__Firmicutes;_c__Clostridia;_o__Clostridiales;_f__Clostridiaceae;_g__Clostridium;_s__hiranonis	0.286492	0.121535	0.0214314	0.0787556	0.280634
Log[5-hydroxyindole sulfate]	100001___k__Bacteria;_p__Proteobacteria;_unclassified;_unclassified;_unclassified;_unclassified;_unclassified	-0.193944	0.0736019	0.0105065	0.0965126	0.310665
Log[5-hydroxyindole sulfate]	4319416___k__Bacteria;_p__Proteobacteria;_c__Alphaproteobacteria;_o__Rhizobiales;_f__Bartonellaceae;_g__Bartonella;_unclassified	-0.237465	0.0941209	0.0140923	0.0891949	0.298655
Log[5-hydroxyindole sulfate]	4441081___k__Bacteria;_p__Actinobacteria;_c__Coriobacteriia;_o__Coriobacteriales;_f__Coriobacteriaceae;_unclassified;_unclassified	-0.398759	0.111483	0.000662801	0.164459	0.405535
Log[5-hydroxyindole sulfate]	128382___k__Bacteria;_p__Firmicutes;_c__Clostridia;_o__Clostridiales;_f__Veillonellaceae;_g__Dialister;_s__	-0.414329	0.124169	0.0014047	0.146246	0.382422
Log[5-hydroxyindole sulfate]	52166___k__Bacteria;_p__Firmicutes;_c__Clostridia;_o__Clostridiales;_f__Veillonellaceae;_g__Megasphaera;_s__	-0.425648	0.132062	0.00198397	0.137798	0.371211
Log[5-hydroxyindole sulfate]	652696___k__Bacteria;_p__Actinobacteria;_c__Actinobacteria;_o__Bifidobacteriales;_f__Bifidobacteriaceae;_g__Bifidobacterium;_s__adolescentis	-0.495246	0.186641	0.0100037	0.0977344	0.312625
Log[6-hydroxyindole sulfate]	193279___k__Bacteria;_p__Actinobacteria;_c__Coriobacteriia;_o__Coriobacteriales;_f__Coriobacteriaceae;_g__Adlercreutzia;_s__	0.772661	0.155012	4.87987e-06	0.276535	0.525866
Log[6-hydroxyindole sulfate]	266392___k__Bacteria;_p__Firmicutes;_c__Clostridia;_o__Clostridiales;_f__Lachnospiraceae;_g__Coprococcus;_s__	0.758059	0.150542	4.03106e-06	0.280629	0.529744
Log[6-hydroxyindole sulfate]	4384058___k__Bacteria;_p__Proteobacteria;_c__Gammaproteobacteria;_o__Enterobacteriales;_f__Enterobacteriaceae;_g__Salmonella;_unclassified	0.555483	0.169089	0.00164467	0.142393	0.37735
Log[6-hydroxyindole sulfate]	1084643___k__Bacteria;_p__Firmicutes;_c__Clostridia;_o__Clostridiales;_f__Mogibacteriaceae;_g__Mogibacterium;_s__	0.459015	0.203444	0.0274272	0.072628	0.269496
Log[6-hydroxyindole sulfate]	1000148___k__Bacteria;_p__Proteobacteria;_c__Betaproteobacteria;_o__Burkholderiales;_f__Comamonadaceae;_unclassified;_unclassified	0.414084	0.126472	0.00170069	0.141573	0.376262
Log[6-hydroxyindole sulfate]	356403___k__Bacteria;_p__Firmicutes;_c__Clostridia;_o__Clostridiales;_f__Clostridiaceae;_g__Clostridium;_s__hiranonis	0.343854	0.122107	0.00643066	0.108733	0.329748
Log[6-hydroxyindole sulfate]	100001___k__Bacteria;_p__Proteobacteria;_unclassified;_unclassified;_unclassified;_unclassified;_unclassified	-0.197137	0.0752204	0.0109111	0.095571	0.309146
Log[6-hydroxyindole sulfate]	4319416___k__Bacteria;_p__Proteobacteria;_c__Alphaproteobacteria;_o__Rhizobiales;_f__Bartonellaceae;_g__Bartonella;_unclassified	-0.227858	0.0966923	0.0214709	0.0787097	0.280553
Log[6-hydroxyindole sulfate]	4441081___k__Bacteria;_p__Actinobacteria;_c__Coriobacteriia;_o__Coriobacteriales;_f__Coriobacteriaceae;_unclassified;_unclassified	-0.407547	0.113863	0.000657675	0.164646	0.405766
Log[6-hydroxyindole sulfate]	128382___k__Bacteria;_p__Firmicutes;_c__Clostridia;_o__Clostridiales;_f__Veillonellaceae;_g__Dialister;_s__	-0.417988	0.1271	0.00162724	0.142653	0.377695
Log[6-hydroxyindole sulfate]	52166___k__Bacteria;_p__Firmicutes;_c__Clostridia;_o__Clostridiales;_f__Veillonellaceae;_g__Megasphaera;_s__	-0.433945	0.134937	0.00202729	0.137268	0.370496
Log[6-hydroxyindole sulfate]	652696___k__Bacteria;_p__Actinobacteria;_c__Actinobacteria;_o__Bifidobacteriales;_f__Bifidobacteriaceae;_g__Bifidobacterium;_s__adolescentis	-0.511701	0.190407	0.00913424	0.0999996	0.316227
Log[7-hydroxyindole sulfate]	266392___k__Bacteria;_p__Firmicutes;_c__Clostridia;_o__Clostridiales;_f__Lachnospiraceae;_g__Coprococcus;_s__	0.929065	0.253358	0.000496141	0.171415	0.414022
Log[7-hydroxyindole sulfate]	193279___k__Bacteria;_p__Actinobacteria;_c__Coriobacteriia;_o__Coriobacteriales;_f__Coriobacteriaceae;_g__Adlercreutzia;_s__	0.90418	0.262862	0.00102163	0.153997	0.392424
Log[7-hydroxyindole sulfate]	1000148___k__Bacteria;_p__Proteobacteria;_c__Betaproteobacteria;_o__Burkholderiales;_f__Comamonadaceae;_unclassified;_unclassified	0.424577	0.207477	0.0447672	0.0605266	0.246021
Log[7-hydroxyindole sulfate]	356403___k__Bacteria;_p__Firmicutes;_c__Clostridia;_o__Clostridiales;_f__Clostridiaceae;_g__Clostridium;_s__hiranonis	0.419192	0.196047	0.036263	0.0657159	0.256351
Log[7-hydroxyindole sulfate]	1000062___k__Bacteria;_p__Bacteroidetes;_c__Bacteroidia;_o__Bacteroidales;_f__Porphyromonadaceae;_unclassified;_unclassified	0.380091	0.167869	0.0269037	0.0731061	0.270381
Log[7-hydroxyindole sulfate]	1758401___k__Bacteria;_p__Firmicutes;_c__Clostridia;_o__Clostridiales;_f__Clostridiaceae;_g__SMB53;_s__	0.3724	0.165788	0.0280927	0.0720334	0.26839
Log[7-hydroxyindole sulfate]	100001___k__Bacteria;_p__Proteobacteria;_unclassified;_unclassified;_unclassified;_unclassified;_unclassified	-0.373901	0.115035	0.00182779	0.139808	0.373909
Log[7-hydroxyindole sulfate]	4441081___k__Bacteria;_p__Actinobacteria;_c__Coriobacteriia;_o__Coriobacteriales;_f__Coriobacteriaceae;_unclassified;_unclassified	-0.513823	0.18467	0.00705568	0.106427	0.326231
Log[7-hydroxyindole sulfate]	128382___k__Bacteria;_p__Firmicutes;_c__Clostridia;_o__Clostridiales;_f__Veillonellaceae;_g__Dialister;_s__	-0.652907	0.19944	0.00170283	0.141542	0.376221
Log[7-hydroxyindole sulfate]	52166___k__Bacteria;_p__Firmicutes;_c__Clostridia;_o__Clostridiales;_f__Veillonellaceae;_g__Megasphaera;_s__	-0.924095	0.196879	1.42881e-05	0.253141	0.503131
Log[indoleacetate]	52166___k__Bacteria;_p__Firmicutes;_c__Clostridia;_o__Clostridiales;_f__Veillonellaceae;_g__Megasphaera;_s__	1.10404	0.215442	2.88348e-06	0.287756	0.536429
Log[indoleacetate]	652696___k__Bacteria;_p__Actinobacteria;_c__Actinobacteria;_o__Bifidobacteriales;_f__Bifidobacteriaceae;_g__Bifidobacterium;_s__adolescentis	0.777285	0.339248	0.025202	0.0747279	0.273364
Log[indoleacetate]	4441081___k__Bacteria;_p__Actinobacteria;_c__Coriobacteriia;_o__Coriobacteriales;_f__Coriobacteriaceae;_unclassified;_unclassified	0.487135	0.210407	0.0237693	0.0761817	0.27601
Log[indoleacetate]	100001___k__Bacteria;_p__Proteobacteria;_unclassified;_unclassified;_unclassified;_unclassified;_unclassified	0.337108	0.132547	0.0133693	0.0905074	0.300844
Log[indoleacetate]	1758401___k__Bacteria;_p__Firmicutes;_c__Clostridia;_o__Clostridiales;_f__Clostridiaceae;_g__SMB53;_s__	-0.521145	0.181696	0.00556045	0.112346	0.335181
Log[indoleacetate]	1000062___k__Bacteria;_p__Bacteroidetes;_c__Bacteroidia;_o__Bacteroidales;_f__Porphyromonadaceae;_unclassified;_unclassified	-0.52936	0.184022	0.00543132	0.11293	0.33605
Log[indoleacetate]	356403___k__Bacteria;_p__Firmicutes;_c__Clostridia;_o__Clostridiales;_f__Clostridiaceae;_g__Clostridium;_s__hiranonis	-0.611056	0.214268	0.00582125	0.111208	0.333478
Log[indoleacetate]	193279___k__Bacteria;_p__Actinobacteria;_c__Coriobacteriia;_o__Coriobacteriales;_f__Coriobacteriaceae;_g__Adlercreutzia;_s__	-0.712745	0.307798	0.0237447	0.0762074	0.276057
Log[indolelactate]	1000148___k__Bacteria;_p__Proteobacteria;_c__Betaproteobacteria;_o__Burkholderiales;_f__Comamonadaceae;_unclassified;_unclassified	-0.787696	0.345396	0.0258613	0.0740868	0.272189
Log[indolelactate]	1084643___k__Bacteria;_p__Firmicutes;_c__Clostridia;_o__Clostridiales;_f__Mogibacteriaceae;_g__Mogibacterium;_s__	-1.12944	0.537578	0.0395253	0.063591	0.252173
Log[indolepropionate]	193279___k__Bacteria;_p__Actinobacteria;_c__Coriobacteriia;_o__Coriobacteriales;_f__Coriobacteriaceae;_g__Adlercreutzia;_s__	0.435582	0.181037	0.0189794	0.0817788	0.28597
Log[indolepropionate]	266392___k__Bacteria;_p__Firmicutes;_c__Clostridia;_o__Clostridiales;_f__Lachnospiraceae;_g__Coprococcus;_s__	0.402197	0.177108	0.0264719	0.0735076	0.271123
Log[indolepropionate]	4319416___k__Bacteria;_p__Proteobacteria;_c__Alphaproteobacteria;_o__Rhizobiales;_f__Bartonellaceae;_g__Bartonella;_unclassified	-0.208378	0.101182	0.0434622	0.0612537	0.247495
Log[indolin-2-one]	193279___k__Bacteria;_p__Actinobacteria;_c__Coriobacteriia;_o__Coriobacteriales;_f__Coriobacteriaceae;_g__Adlercreutzia;_s__	0.843898	0.229568	0.000481856	0.172114	0.414866
Log[indolin-2-one]	266392___k__Bacteria;_p__Firmicutes;_c__Clostridia;_o__Clostridiales;_f__Lachnospiraceae;_g__Coprococcus;_s__	0.795312	0.225054	0.000759875	0.161163	0.401451
Log[indolin-2-one]	4384058___k__Bacteria;_p__Proteobacteria;_c__Gammaproteobacteria;_o__Enterobacteriales;_f__Enterobacteriaceae;_g__Salmonella;_unclassified	0.679492	0.238313	0.00583062	0.111168	0.333418
Log[indolin-2-one]	356403___k__Bacteria;_p__Firmicutes;_c__Clostridia;_o__Clostridiales;_f__Clostridiaceae;_g__Clostridium;_s__hiranonis	0.507963	0.167611	0.00350135	0.123807	0.351862
Log[indolin-2-one]	1000148___k__Bacteria;_p__Proteobacteria;_c__Betaproteobacteria;_o__Burkholderiales;_f__Comamonadaceae;_unclassified;_unclassified	0.394814	0.182522	0.0342167	0.0671508	0.259135
Log[indolin-2-one]	100001___k__Bacteria;_p__Proteobacteria;_unclassified;_unclassified;_unclassified;_unclassified;_unclassified	-0.252559	0.104924	0.018931	0.0818424	0.286081
Log[indolin-2-one]	4441081___k__Bacteria;_p__Actinobacteria;_c__Coriobacteriia;_o__Coriobacteriales;_f__Coriobacteriaceae;_unclassified;_unclassified	-0.532272	0.159334	0.00138846	0.14653	0.382793
Log[indolin-2-one]	128382___k__Bacteria;_p__Firmicutes;_c__Clostridia;_o__Clostridiales;_f__Veillonellaceae;_g__Dialister;_s__	-0.545065	0.177603	0.00313142	0.126565	0.35576
Log[indolin-2-one]	652696___k__Bacteria;_p__Actinobacteria;_c__Actinobacteria;_o__Bifidobacteriales;_f__Bifidobacteriaceae;_g__Bifidobacterium;_s__adolescentis	-0.55813	0.2691	0.0420392	0.0620725	0.249144

## Sheet: SCFA vs OTUs
OTUs	SCFA	Estimate	Std Error	Prob>|t|	Rsquare	r
100001___k__Bacteria;_p__Proteobacteria;_unclassified;_unclassified;_unclassified;_unclassified;_unclassified	SCFA_Acetic acid (PPM)	377.864	169.917	0.0292982	0.0642711	0.253517
193279___k__Bacteria;_p__Actinobacteria;_c__Coriobacteriia;_o__Coriobacteriales;_f__Coriobacteriaceae;_g__Adlercreutzia;_s__	SCFA_Acetic acid (PPM)	-162.575	69.0715	0.0213193	0.0714471	0.267296
266392___k__Bacteria;_p__Firmicutes;_c__Clostridia;_o__Clostridiales;_f__Lachnospiraceae;_g__Coprococcus;_s__	SCFA_Acetic acid (PPM)	-180.364	74.28	0.0176751	0.0756909	0.27512
4384058___k__Bacteria;_p__Proteobacteria;_c__Gammaproteobacteria;_o__Enterobacteriales;_f__Enterobacteriaceae;_g__Salmonella;_unclassified	SCFA_Acetic acid (PPM)	-186.244	73.7895	0.0138097	0.0812869	0.285108
100027___k__Bacteria;_p__Proteobacteria;_c__Gammaproteobacteria;_o__Enterobacteriales;_f__Enterobacteriaceae;_g__;_s__	SCFA_Acetic acid (PPM)	-257.876	99.5874	0.0116255	0.0851943	0.291881
100001___k__Bacteria;_p__Proteobacteria;_unclassified;_unclassified;_unclassified;_unclassified;_unclassified	SCFA_Butanoic acid (ppm)	1481.79	228.27	9.44273e-09	0.369185	0.607606
1007180___k__Bacteria;_p__Proteobacteria;_c__Alphaproteobacteria;_o__Rhizobiales;_f__Methylobacteriaceae;_g__Methylobacterium;_s__	SCFA_Butanoic acid (ppm)	1205.37	327.186	0.000441189	0.158605	0.398252
1074945___k__Bacteria;_p__Actinobacteria;_c__Actinobacteria;_o__Actinomycetales;_f__Propionibacteriaceae;_g__Propionibacterium;_s__granulosum	SCFA_Butanoic acid (ppm)	1205.37	327.186	0.000441189	0.158605	0.398252
2170756___k__Bacteria;_p__Proteobacteria;_c__Gammaproteobacteria;_o__Xanthomonadales;_f__Xanthomonadaceae;_g__Stenotrophomonas;_s__geniculata	SCFA_Butanoic acid (ppm)	1205.37	327.186	0.000441189	0.158605	0.398252
579304___k__Bacteria;_p__Firmicutes;_c__Bacilli;_o__Lactobacillales;_f__Lactobacillaceae;_g__;_s__	SCFA_Butanoic acid (ppm)	1205.37	327.186	0.000441189	0.158605	0.398252
4473250___k__Bacteria;_p__Firmicutes;_c__Bacilli;_o__Bacillales;_f__Paenibacillaceae;_g__Aneurinibacillus;_s__migulanus	SCFA_Butanoic acid (ppm)	1094.04	311.2	0.000763464	0.146505	0.382759
52166___k__Bacteria;_p__Firmicutes;_c__Clostridia;_o__Clostridiales;_f__Veillonellaceae;_g__Megasphaera;_s__	SCFA_Butanoic acid (ppm)	834.548	120.915	1.67522e-09	0.398179	0.631015
4441081___k__Bacteria;_p__Actinobacteria;_c__Coriobacteriia;_o__Coriobacteriales;_f__Coriobacteriaceae;_unclassified;_unclassified	SCFA_Butanoic acid (ppm)	741.052	153.169	7.23369e-06	0.245343	0.495321
4441081___k__Bacteria;_p__Actinobacteria;_c__Coriobacteriia;_o__Coriobacteriales;_f__Coriobacteriaceae;_unclassified;_unclassified	SCFA_Butanoic acid (ppm)	741.052	153.169	7.23369e-06	0.245343	0.495321
4319416___k__Bacteria;_p__Proteobacteria;_c__Alphaproteobacteria;_o__Rhizobiales;_f__Bartonellaceae;_g__Bartonella;_unclassified	SCFA_Butanoic acid (ppm)	711.142	188.008	0.000318046	0.165773	0.407152
128382___k__Bacteria;_p__Firmicutes;_c__Clostridia;_o__Clostridiales;_f__Veillonellaceae;_g__Dialister;_s__	SCFA_Butanoic acid (ppm)	681.551	139.489	6.02897e-06	0.249011	0.49901
100100___k__Bacteria;_p__Firmicutes;_c__Bacilli;_o__Bacillales;_f__Bacillaceae;_unclassified;_unclassified	SCFA_Butanoic acid (ppm)	506.895	156.587	0.00182632	0.127052	0.356444
652696___k__Bacteria;_p__Actinobacteria;_c__Actinobacteria;_o__Bifidobacteriales;_f__Bifidobacteriaceae;_g__Bifidobacterium;_s__adolescentis	SCFA_Butanoic acid (ppm)	310.52	115.196	0.00874133	0.0916678	0.302767
1084643___k__Bacteria;_p__Firmicutes;_c__Clostridia;_o__Clostridiales;_f__Mogibacteriaceae;_g__Mogibacterium;_s__	SCFA_Butanoic acid (ppm)	-351.848	94.6938	0.000397417	0.160898	0.40112
100212___k__Bacteria;_p__Firmicutes;_c__Clostridia;_o__Clostridiales;_f__Veillonellaceae;_g__;_s__	SCFA_Butanoic acid (ppm)	-361.322	119.607	0.00348709	0.11249	0.335395
839684___k__Bacteria;_p__Firmicutes;_c__Clostridia;_o__Clostridiales;_f__Lachnospiraceae;_unclassified;_unclassified	SCFA_Butanoic acid (ppm)	-427.168	112.655	0.000308266	0.166454	0.407988
1000062___k__Bacteria;_p__Bacteroidetes;_c__Bacteroidia;_o__Bacteroidales;_f__Porphyromonadaceae;_unclassified;_unclassified	SCFA_Butanoic acid (ppm)	-479.322	185.408	0.0117561	0.0849408	0.291446
1105591___k__Bacteria;_p__Bacteroidetes;_c__Bacteroidia;_o__Bacteroidales;_f__Paraprevotellaceae;_g__Paraprevotella;_s__	SCFA_Butanoic acid (ppm)	-522.932	173.041	0.00347579	0.112563	0.335505
266392___k__Bacteria;_p__Firmicutes;_c__Clostridia;_o__Clostridiales;_f__Lachnospiraceae;_g__Coprococcus;_s__	SCFA_Butanoic acid (ppm)	-529.599	109.933	7.82296e-06	0.243761	0.493721
4384058___k__Bacteria;_p__Proteobacteria;_c__Gammaproteobacteria;_o__Enterobacteriales;_f__Enterobacteriaceae;_g__Salmonella;_unclassified	SCFA_Butanoic acid (ppm)	-540.563	108.665	4.2979e-06	0.255786	0.505753
1758401___k__Bacteria;_p__Firmicutes;_c__Clostridia;_o__Clostridiales;_f__Clostridiaceae;_g__SMB53;_s__	SCFA_Butanoic acid (ppm)	-651.433	174.011	0.000362131	0.162934	0.403651
1000148___k__Bacteria;_p__Proteobacteria;_c__Betaproteobacteria;_o__Burkholderiales;_f__Comamonadaceae;_unclassified;_unclassified	SCFA_Butanoic acid (ppm)	-655.389	137.872	9.95575e-06	0.238873	0.488747
193279___k__Bacteria;_p__Actinobacteria;_c__Coriobacteriia;_o__Coriobacteriales;_f__Coriobacteriaceae;_g__Adlercreutzia;_s__	SCFA_Butanoic acid (ppm)	-667.172	87.0224	6.41599e-11	0.449447	0.670408
100027___k__Bacteria;_p__Proteobacteria;_c__Gammaproteobacteria;_o__Enterobacteriales;_f__Enterobacteriaceae;_g__;_s__	SCFA_Butanoic acid (ppm)	-760.96	144.849	1.45568e-06	0.277101	0.526404
356403___k__Bacteria;_p__Firmicutes;_c__Clostridia;_o__Clostridiales;_f__Clostridiaceae;_g__Clostridium;_s__hiranonis	SCFA_Butanoic acid (ppm)	-876.232	132.621	5.81346e-09	0.377449	0.614369
1105591___k__Bacteria;_p__Bacteroidetes;_c__Bacteroidia;_o__Bacteroidales;_f__Paraprevotellaceae;_g__Paraprevotella;_s__	SCFA_Isobutyric acid (PPM)	24.1498	6.63534	0.000518844	0.159124	0.398904
1000148___k__Bacteria;_p__Proteobacteria;_c__Betaproteobacteria;_o__Burkholderiales;_f__Comamonadaceae;_unclassified;_unclassified	SCFA_Isobutyric acid (PPM)	17.8477	5.83727	0.00315945	0.117816	0.343243
1758401___k__Bacteria;_p__Firmicutes;_c__Clostridia;_o__Clostridiales;_f__Clostridiaceae;_g__SMB53;_s__	SCFA_Isobutyric acid (PPM)	15.5648	7.32386	0.0370993	0.0606115	0.246194
839684___k__Bacteria;_p__Firmicutes;_c__Clostridia;_o__Clostridiales;_f__Lachnospiraceae;_unclassified;_unclassified	SCFA_Isobutyric acid (PPM)	14.1796	4.52277	0.00251054	0.123128	0.350897
100027___k__Bacteria;_p__Proteobacteria;_c__Gammaproteobacteria;_o__Enterobacteriales;_f__Enterobacteriaceae;_g__;_s__	SCFA_Isobutyric acid (PPM)	14.1421	6.4469	0.0315855	0.0643209	0.253616
193279___k__Bacteria;_p__Actinobacteria;_c__Coriobacteriia;_o__Coriobacteriales;_f__Coriobacteriaceae;_g__Adlercreutzia;_s__	SCFA_Isobutyric acid (PPM)	13.8753	4.26947	0.00177595	0.131101	0.362079
4384058___k__Bacteria;_p__Proteobacteria;_c__Gammaproteobacteria;_o__Enterobacteriales;_f__Enterobacteriaceae;_g__Salmonella;_unclassified	SCFA_Isobutyric acid (PPM)	10.9762	4.77253	0.0244422	0.0702538	0.265054
266392___k__Bacteria;_p__Firmicutes;_c__Clostridia;_o__Clostridiales;_f__Lachnospiraceae;_g__Coprococcus;_s__	SCFA_Isobutyric acid (PPM)	10.3297	4.89898	0.0385654	0.05972	0.244377
100100___k__Bacteria;_p__Firmicutes;_c__Bacilli;_o__Bacillales;_f__Bacillaceae;_unclassified;_unclassified	SCFA_Isobutyric acid (PPM)	-17.8792	6.18905	0.00514229	0.106521	0.326376
128382___k__Bacteria;_p__Firmicutes;_c__Clostridia;_o__Clostridiales;_f__Veillonellaceae;_g__Dialister;_s__	SCFA_Isobutyric acid (PPM)	-21.7991	5.71549	0.000291507	0.172057	0.414798
4319416___k__Bacteria;_p__Proteobacteria;_c__Alphaproteobacteria;_o__Rhizobiales;_f__Bartonellaceae;_g__Bartonella;_unclassified	SCFA_Isobutyric acid (PPM)	-27.3697	7.32577	0.000377867	0.166253	0.407742
100001___k__Bacteria;_p__Proteobacteria;_unclassified;_unclassified;_unclassified;_unclassified;_unclassified	SCFA_Isobutyric acid (PPM)	-27.7472	11.191	0.0155702	0.0807318	0.284133
1007180___k__Bacteria;_p__Proteobacteria;_c__Alphaproteobacteria;_o__Rhizobiales;_f__Methylobacteriaceae;_g__Methylobacterium;_s__	SCFA_Isobutyric acid (PPM)	-28.0261	13.6101	0.0431949	0.057117	0.238992
1074945___k__Bacteria;_p__Actinobacteria;_c__Actinobacteria;_o__Actinomycetales;_f__Propionibacteriaceae;_g__Propionibacterium;_s__granulosum	SCFA_Isobutyric acid (PPM)	-28.0261	13.6101	0.0431949	0.057117	0.238992
2170756___k__Bacteria;_p__Proteobacteria;_c__Gammaproteobacteria;_o__Xanthomonadales;_f__Xanthomonadaceae;_g__Stenotrophomonas;_s__geniculata	SCFA_Isobutyric acid (PPM)	-28.0261	13.6101	0.0431949	0.057117	0.238992
579304___k__Bacteria;_p__Firmicutes;_c__Bacilli;_o__Lactobacillales;_f__Lactobacillaceae;_g__;_s__	SCFA_Isobutyric acid (PPM)	-28.0261	13.6101	0.0431949	0.057117	0.238992
4473250___k__Bacteria;_p__Firmicutes;_c__Bacilli;_o__Bacillales;_f__Paenibacillaceae;_g__Aneurinibacillus;_s__migulanus	SCFA_Isobutyric acid (PPM)	-31.5562	12.591	0.0145283	0.082344	0.286956
1105591___k__Bacteria;_p__Bacteroidetes;_c__Bacteroidia;_o__Bacteroidales;_f__Paraprevotellaceae;_g__Paraprevotella;_s__	SCFA_Isovaleric acid (PPM)	37.8817	10.3826	0.00049579	0.156039	0.395018
1000148___k__Bacteria;_p__Proteobacteria;_c__Betaproteobacteria;_o__Burkholderiales;_f__Comamonadaceae;_unclassified;_unclassified	SCFA_Isovaleric acid (PPM)	19.47	9.4487	0.0429552	0.055689	0.235985
839684___k__Bacteria;_p__Firmicutes;_c__Clostridia;_o__Clostridiales;_f__Lachnospiraceae;_unclassified;_unclassified	SCFA_Isovaleric acid (PPM)	18.2033	7.28248	0.0147132	0.0798491	0.282576
100100___k__Bacteria;_p__Firmicutes;_c__Bacilli;_o__Bacillales;_f__Bacillaceae;_unclassified;_unclassified	SCFA_Isovaleric acid (PPM)	-20.315	10.0298	0.0465274	0.0539076	0.23218
128382___k__Bacteria;_p__Firmicutes;_c__Clostridia;_o__Clostridiales;_f__Veillonellaceae;_g__Dialister;_s__	SCFA_Isovaleric acid (PPM)	-28.9248	9.29833	0.00267435	0.118477	0.344204
4319416___k__Bacteria;_p__Proteobacteria;_c__Alphaproteobacteria;_o__Rhizobiales;_f__Bartonellaceae;_g__Bartonella;_unclassified	SCFA_Isovaleric acid (PPM)	-34.6457	11.9886	0.00508946	0.103936	0.322392
356403___k__Bacteria;_p__Firmicutes;_c__Clostridia;_o__Clostridiales;_f__Clostridiaceae;_g__Clostridium;_s__hiranonis	SCFA_Propionic acid (PPM)	281.278	57.677	6.24574e-06	0.248301	0.498298
1758401___k__Bacteria;_p__Firmicutes;_c__Clostridia;_o__Clostridiales;_f__Clostridiaceae;_g__SMB53;_s__	SCFA_Propionic acid (PPM)	225.478	70.4294	0.00203583	0.124614	0.353007
1000148___k__Bacteria;_p__Proteobacteria;_c__Betaproteobacteria;_o__Burkholderiales;_f__Comamonadaceae;_unclassified;_unclassified	SCFA_Propionic acid (PPM)	215.683	57.1491	0.000327191	0.165153	0.406391
1000062___k__Bacteria;_p__Bacteroidetes;_c__Bacteroidia;_o__Bacteroidales;_f__Porphyromonadaceae;_unclassified;_unclassified	SCFA_Propionic acid (PPM)	206.389	72.7532	0.00591344	0.100536	0.317073
1105591___k__Bacteria;_p__Bacteroidetes;_c__Bacteroidia;_o__Bacteroidales;_f__Paraprevotellaceae;_g__Paraprevotella;_s__	SCFA_Propionic acid (PPM)	186.049	69.3153	0.00901827	0.0909597	0.301595
193279___k__Bacteria;_p__Actinobacteria;_c__Coriobacteriia;_o__Coriobacteriales;_f__Coriobacteriaceae;_g__Adlercreutzia;_s__	SCFA_Propionic acid (PPM)	169.611	41.8939	0.000128272	0.185437	0.430624
100027___k__Bacteria;_p__Proteobacteria;_c__Gammaproteobacteria;_o__Enterobacteriales;_f__Enterobacteriaceae;_g__;_s__	SCFA_Propionic acid (PPM)	154.642	64.9173	0.0198561	0.0730558	0.270288
4384058___k__Bacteria;_p__Proteobacteria;_c__Gammaproteobacteria;_o__Enterobacteriales;_f__Enterobacteriaceae;_g__Salmonella;_unclassified	SCFA_Propionic acid (PPM)	140.778	47.0122	0.00376636	0.110749	0.33279
839684___k__Bacteria;_p__Firmicutes;_c__Clostridia;_o__Clostridiales;_f__Lachnospiraceae;_unclassified;_unclassified	SCFA_Propionic acid (PPM)	115.29	46.908	0.0163874	0.0774052	0.278218
266392___k__Bacteria;_p__Firmicutes;_c__Clostridia;_o__Clostridiales;_f__Lachnospiraceae;_g__Coprococcus;_s__	SCFA_Propionic acid (PPM)	108.807	48.3618	0.0275153	0.0656856	0.256292
1084643___k__Bacteria;_p__Firmicutes;_c__Clostridia;_o__Clostridiales;_f__Mogibacteriaceae;_g__Mogibacterium;_s__	SCFA_Propionic acid (PPM)	81.799	39.762	0.0432885	0.0555164	0.235619
100100___k__Bacteria;_p__Firmicutes;_c__Bacilli;_o__Bacillales;_f__Bacillaceae;_unclassified;_unclassified	SCFA_Propionic acid (PPM)	-159.61	63.6082	0.0143486	0.0804182	0.283581
652696___k__Bacteria;_p__Actinobacteria;_c__Actinobacteria;_o__Bifidobacteriales;_f__Bifidobacteriaceae;_g__Bifidobacterium;_s__adolescentis	SCFA_Propionic acid (PPM)	-185.118	42.5735	4.43801e-05	0.20798	0.456048
52166___k__Bacteria;_p__Firmicutes;_c__Clostridia;_o__Clostridiales;_f__Veillonellaceae;_g__Megasphaera;_s__	SCFA_Propionic acid (PPM)	-202.268	56.8965	0.00067231	0.14932	0.386419
128382___k__Bacteria;_p__Firmicutes;_c__Clostridia;_o__Clostridiales;_f__Veillonellaceae;_g__Dialister;_s__	SCFA_Propionic acid (PPM)	-249.93	56.4878	3.36621e-05	0.21377	0.462352
4441081___k__Bacteria;_p__Actinobacteria;_c__Coriobacteriia;_o__Coriobacteriales;_f__Coriobacteriaceae;_unclassified;_unclassified	SCFA_Propionic acid (PPM)	-269.817	62.1177	4.51143e-05	0.207635	0.45567
4319416___k__Bacteria;_p__Proteobacteria;_c__Alphaproteobacteria;_o__Rhizobiales;_f__Bartonellaceae;_g__Bartonella;_unclassified	SCFA_Propionic acid (PPM)	-315.693	72.4773	4.31871e-05	0.208552	0.456675
100001___k__Bacteria;_p__Proteobacteria;_unclassified;_unclassified;_unclassified;_unclassified;_unclassified	SCFA_Propionic acid (PPM)	-322.041	107.233	0.00367215	0.111322	0.333649
1007180___k__Bacteria;_p__Proteobacteria;_c__Alphaproteobacteria;_o__Rhizobiales;_f__Methylobacteriaceae;_g__Methylobacterium;_s__	SCFA_Propionic acid (PPM)	-338.037	135.436	0.0148542	0.0796327	0.282193
1074945___k__Bacteria;_p__Actinobacteria;_c__Actinobacteria;_o__Actinomycetales;_f__Propionibacteriaceae;_g__Propionibacterium;_s__granulosum	SCFA_Propionic acid (PPM)	-338.037	135.436	0.0148542	0.0796327	0.282193
2170756___k__Bacteria;_p__Proteobacteria;_c__Gammaproteobacteria;_o__Xanthomonadales;_f__Xanthomonadaceae;_g__Stenotrophomonas;_s__geniculata	SCFA_Propionic acid (PPM)	-338.037	135.436	0.0148542	0.0796327	0.282193
579304___k__Bacteria;_p__Firmicutes;_c__Bacilli;_o__Lactobacillales;_f__Lactobacillaceae;_g__;_s__	SCFA_Propionic acid (PPM)	-338.037	135.436	0.0148542	0.0796327	0.282193

## Sheet: Fecal indoles vs OTUs
Metabolites	OTUs	Estimate	Std Error	Prob>|t|	Rsquare	r
Log[2-oxindole-3-acetate]	839684___k__Bacteria;_p__Firmicutes;_c__Clostridia;_o__Clostridiales;_f__Lachnospiraceae;_unclassified;_unclassified	2.38151	0.679836	0.000844615	0.160892	0.401113
Log[2-oxindole-3-acetate]	356403___k__Bacteria;_p__Firmicutes;_c__Clostridia;_o__Clostridiales;_f__Clostridiaceae;_g__Clostridium;_s__hiranonis	2.36871	0.383913	5.17848e-08	0.372965	0.610709
Log[2-oxindole-3-acetate]	4384058___k__Bacteria;_p__Proteobacteria;_c__Gammaproteobacteria;_o__Enterobacteriales;_f__Enterobacteriaceae;_g__Salmonella;_unclassified	2.33836	0.618546	0.000346456	0.182542	0.427249
Log[2-oxindole-3-acetate]	1084643___k__Bacteria;_p__Firmicutes;_c__Clostridia;_o__Clostridiales;_f__Mogibacteriaceae;_g__Mogibacterium;_s__	2.31972	0.740492	0.00261252	0.132952	0.364625
Log[2-oxindole-3-acetate]	100027___k__Bacteria;_p__Proteobacteria;_c__Gammaproteobacteria;_o__Enterobacteriales;_f__Enterobacteriaceae;_g__;_s__	1.85261	0.463441	0.000168239	0.1998	0.44699
Log[2-oxindole-3-acetate]	266392___k__Bacteria;_p__Firmicutes;_c__Clostridia;_o__Clostridiales;_f__Lachnospiraceae;_g__Coprococcus;_s__	1.69871	0.626871	0.00862931	0.102927	0.320823
Log[2-oxindole-3-acetate]	1000148___k__Bacteria;_p__Proteobacteria;_c__Betaproteobacteria;_o__Burkholderiales;_f__Comamonadaceae;_unclassified;_unclassified	1.42959	0.482197	0.00425212	0.120755	0.347499
Log[2-oxindole-3-acetate]	1758401___k__Bacteria;_p__Firmicutes;_c__Clostridia;_o__Clostridiales;_f__Clostridiaceae;_g__SMB53;_s__	1.30093	0.371196	0.000840323	0.161017	0.401269
Log[2-oxindole-3-acetate]	100001___k__Bacteria;_p__Proteobacteria;_unclassified;_unclassified;_unclassified;_unclassified;_unclassified	-0.874621	0.276715	0.00240455	0.135021	0.367452
Log[2-oxindole-3-acetate]	4441081___k__Bacteria;_p__Actinobacteria;_c__Coriobacteriia;_o__Coriobacteriales;_f__Coriobacteriaceae;_unclassified;_unclassified	-1.22309	0.442056	0.00739155	0.106835	0.326857
Log[2-oxindole-3-acetate]	52166___k__Bacteria;_p__Firmicutes;_c__Clostridia;_o__Clostridiales;_f__Veillonellaceae;_g__Megasphaera;_s__	-1.40694	0.518211	0.00850956	0.10328	0.321373
Log[2-oxindole-3-acetate]	128382___k__Bacteria;_p__Firmicutes;_c__Clostridia;_o__Clostridiales;_f__Veillonellaceae;_g__Dialister;_s__	-1.41446	0.483638	0.00476536	0.117892	0.343354
Log[2-oxindole-3-acetate]	100100___k__Bacteria;_p__Firmicutes;_c__Bacilli;_o__Bacillales;_f__Bacillaceae;_unclassified;_unclassified	-1.4311	0.48525	0.00444455	0.119644	0.345895
Log[5-hydroxyindoleacetate]	193279___k__Bacteria;_p__Actinobacteria;_c__Coriobacteriia;_o__Coriobacteriales;_f__Coriobacteriaceae;_g__Adlercreutzia;_s__	1.58662	0.536057	0.00431266	0.1204	0.346987
Log[indoleacetate]	52166___k__Bacteria;_p__Firmicutes;_c__Clostridia;_o__Clostridiales;_f__Veillonellaceae;_g__Megasphaera;_s__	0.60491	0.155726	0.000245709	0.190785	0.436789
Log[indolelactate]	128382___k__Bacteria;_p__Firmicutes;_c__Clostridia;_o__Clostridiales;_f__Veillonellaceae;_g__Dialister;_s__	0.550734	0.157611	0.000868322	0.160213	0.400267
Log[indolelactate]	1007180___k__Bacteria;_p__Proteobacteria;_c__Alphaproteobacteria;_o__Rhizobiales;_f__Methylobacteriaceae;_g__Methylobacterium;_s__	0.215908	0.0686669	0.00252456	0.133806	0.365795
Log[indolelactate]	1074945___k__Bacteria;_p__Actinobacteria;_c__Actinobacteria;_o__Actinomycetales;_f__Propionibacteriaceae;_g__Propionibacterium;_s__granulosum	0.215908	0.0686669	0.00252456	0.133806	0.365795
Log[indolelactate]	2170756___k__Bacteria;_p__Proteobacteria;_c__Gammaproteobacteria;_o__Xanthomonadales;_f__Xanthomonadaceae;_g__Stenotrophomonas;_s__geniculata	0.215908	0.0686669	0.00252456	0.133806	0.365795
Log[indolelactate]	579304___k__Bacteria;_p__Firmicutes;_c__Bacilli;_o__Lactobacillales;_f__Lactobacillaceae;_g__;_s__	0.215908	0.0686669	0.00252456	0.133806	0.365795
Log[indolelactate]	356403___k__Bacteria;_p__Firmicutes;_c__Clostridia;_o__Clostridiales;_f__Clostridiaceae;_g__Clostridium;_s__hiranonis	-0.40918	0.153641	0.00977928	0.0997676	0.31586
Log[indolelactate]	1105591___k__Bacteria;_p__Bacteroidetes;_c__Bacteroidia;_o__Bacteroidales;_f__Paraprevotellaceae;_g__Paraprevotella;_s__	-0.447202	0.131992	0.00120844	0.152085	0.389981
Log[indolelactate]	1000148___k__Bacteria;_p__Proteobacteria;_c__Betaproteobacteria;_o__Burkholderiales;_f__Comamonadaceae;_unclassified;_unclassified	-0.514921	0.15924	0.00193452	0.140435	0.374747
Log[indolelactate]	266392___k__Bacteria;_p__Firmicutes;_c__Clostridia;_o__Clostridiales;_f__Lachnospiraceae;_g__Coprococcus;_s__	-0.59632	0.208112	0.00562912	0.113701	0.337196
Log[indolelactate]	4384058___k__Bacteria;_p__Proteobacteria;_c__Gammaproteobacteria;_o__Enterobacteriales;_f__Enterobacteriaceae;_g__Salmonella;_unclassified	-0.642343	0.213926	0.00381494	0.123478	0.351394
Log[indolelactate]	839684___k__Bacteria;_p__Firmicutes;_c__Clostridia;_o__Clostridiales;_f__Lachnospiraceae;_unclassified;_unclassified	-0.691206	0.232332	0.0041286	0.121495	0.348562
Log[indolelactate]	193279___k__Bacteria;_p__Actinobacteria;_c__Coriobacteriia;_o__Coriobacteriales;_f__Coriobacteriaceae;_g__Adlercreutzia;_s__	-0.835091	0.203599	0.000118108	0.208151	0.456236
Log[indolelactate]	1084643___k__Bacteria;_p__Firmicutes;_c__Clostridia;_o__Clostridiales;_f__Mogibacteriaceae;_g__Mogibacterium;_s__	-0.896369	0.240818	0.000419006	0.177955	0.421847
Log[indolepropionate]	193279___k__Bacteria;_p__Actinobacteria;_c__Coriobacteriia;_o__Coriobacteriales;_f__Coriobacteriaceae;_g__Adlercreutzia;_s__	0.648829	0.142048	2.30255e-05	0.245848	0.49583
Log[indolepropionate]	4384058___k__Bacteria;_p__Proteobacteria;_c__Gammaproteobacteria;_o__Enterobacteriales;_f__Enterobacteriaceae;_g__Salmonella;_unclassified	0.47181	0.152338	0.00290017	0.130343	0.36103
Log[indolepropionate]	266392___k__Bacteria;_p__Firmicutes;_c__Clostridia;_o__Clostridiales;_f__Lachnospiraceae;_g__Coprococcus;_s__	0.464547	0.146982	0.0024058	0.135008	0.367434
Log[indolepropionate]	1000148___k__Bacteria;_p__Proteobacteria;_c__Betaproteobacteria;_o__Burkholderiales;_f__Comamonadaceae;_unclassified;_unclassified	0.421877	0.11089	0.00032013	0.184443	0.429469
Log[indolepropionate]	356403___k__Bacteria;_p__Firmicutes;_c__Clostridia;_o__Clostridiales;_f__Clostridiaceae;_g__Clostridium;_s__hiranonis	0.325602	0.108376	0.00379591	0.123603	0.351573
Log[indolepropionate]	1000062___k__Bacteria;_p__Bacteroidetes;_c__Bacteroidia;_o__Bacteroidales;_f__Porphyromonadaceae;_unclassified;_unclassified	0.255579	0.0937309	0.00824368	0.104082	0.322617
Log[indolepropionate]	1758401___k__Bacteria;_p__Firmicutes;_c__Clostridia;_o__Clostridiales;_f__Clostridiaceae;_g__SMB53;_s__	0.244127	0.0918281	0.00990265	0.0994509	0.315358
Log[indolepropionate]	4319416___k__Bacteria;_p__Proteobacteria;_c__Alphaproteobacteria;_o__Rhizobiales;_f__Bartonellaceae;_g__Bartonella;_unclassified	-0.339635	0.0790544	6.02713e-05	0.223843	0.473121
Log[indolepropionate]	128382___k__Bacteria;_p__Firmicutes;_c__Clostridia;_o__Clostridiales;_f__Veillonellaceae;_g__Dialister;_s__	-0.359006	0.114476	0.00258632	0.133203	0.36497
Log[indolepropionate]	4441081___k__Bacteria;_p__Actinobacteria;_c__Coriobacteriia;_o__Coriobacteriales;_f__Coriobacteriaceae;_unclassified;_unclassified	-0.376254	0.101303	0.00043008	0.177325	0.421099
Log[indolepropionate]	652696___k__Bacteria;_p__Actinobacteria;_c__Actinobacteria;_o__Bifidobacteriales;_f__Bifidobacteriaceae;_g__Bifidobacterium;_s__adolescentis	-0.52358	0.167925	0.0027284	0.131868	0.363136
Log[indolin-2-one]	1084643___k__Bacteria;_p__Firmicutes;_c__Clostridia;_o__Clostridiales;_f__Mogibacteriaceae;_g__Mogibacterium;_s__	1.00124	0.156126	1.9684e-08	0.391214	0.625471
Log[indolin-2-one]	193279___k__Bacteria;_p__Actinobacteria;_c__Coriobacteriia;_o__Coriobacteriales;_f__Coriobacteriaceae;_g__Adlercreutzia;_s__	0.990106	0.119971	1.15582e-11	0.515554	0.718021
Log[indolin-2-one]	4384058___k__Bacteria;_p__Proteobacteria;_c__Gammaproteobacteria;_o__Enterobacteriales;_f__Enterobacteriaceae;_g__Salmonella;_unclassified	0.732107	0.1458	4.36648e-06	0.282621	0.531621
Log[indolin-2-one]	1000148___k__Bacteria;_p__Proteobacteria;_c__Betaproteobacteria;_o__Burkholderiales;_f__Comamonadaceae;_unclassified;_unclassified	0.715564	0.0934996	1.31834e-10	0.47785	0.691267
Log[indolin-2-one]	266392___k__Bacteria;_p__Firmicutes;_c__Clostridia;_o__Clostridiales;_f__Lachnospiraceae;_g__Coprococcus;_s__	0.697548	0.141885	6.45225e-06	0.274128	0.523572
Log[indolin-2-one]	356403___k__Bacteria;_p__Firmicutes;_c__Clostridia;_o__Clostridiales;_f__Clostridiaceae;_g__Clostridium;_s__hiranonis	0.515373	0.103594	5.19076e-06	0.278871	0.528082
Log[indolin-2-one]	839684___k__Bacteria;_p__Firmicutes;_c__Clostridia;_o__Clostridiales;_f__Lachnospiraceae;_unclassified;_unclassified	0.47189	0.177179	0.00977615	0.0997757	0.315873
Log[indolin-2-one]	1105591___k__Bacteria;_p__Bacteroidetes;_c__Bacteroidia;_o__Bacteroidales;_f__Paraprevotellaceae;_g__Paraprevotella;_s__	0.317419	0.100433	0.00240624	0.135003	0.367428
Log[indolin-2-one]	1000062___k__Bacteria;_p__Bacteroidetes;_c__Bacteroidia;_o__Bacteroidales;_f__Porphyromonadaceae;_unclassified;_unclassified	0.291618	0.0977771	0.0040421	0.122027	0.349323
Log[indolin-2-one]	4473250___k__Bacteria;_p__Firmicutes;_c__Bacilli;_o__Bacillales;_f__Paenibacillaceae;_g__Aneurinibacillus;_s__migulanus	-0.178945	0.0598429	0.00395308	0.122586	0.350122
Log[indolin-2-one]	1007180___k__Bacteria;_p__Proteobacteria;_c__Alphaproteobacteria;_o__Rhizobiales;_f__Methylobacteriaceae;_g__Methylobacterium;_s__	-0.206923	0.0491978	8.2503e-05	0.216551	0.46535
Log[indolin-2-one]	1074945___k__Bacteria;_p__Actinobacteria;_c__Actinobacteria;_o__Actinomycetales;_f__Propionibacteriaceae;_g__Propionibacterium;_s__granulosum	-0.206923	0.0491978	8.2503e-05	0.216551	0.46535
Log[indolin-2-one]	2170756___k__Bacteria;_p__Proteobacteria;_c__Gammaproteobacteria;_o__Xanthomonadales;_f__Xanthomonadaceae;_g__Stenotrophomonas;_s__geniculata	-0.206923	0.0491978	8.2503e-05	0.216551	0.46535
Log[indolin-2-one]	579304___k__Bacteria;_p__Firmicutes;_c__Bacilli;_o__Lactobacillales;_f__Lactobacillaceae;_g__;_s__	-0.206923	0.0491978	8.2503e-05	0.216551	0.46535
Log[indolin-2-one]	100001___k__Bacteria;_p__Proteobacteria;_unclassified;_unclassified;_unclassified;_unclassified;_unclassified	-0.31772	0.0634611	4.61409e-06	0.281427	0.530497
Log[indolin-2-one]	4319416___k__Bacteria;_p__Proteobacteria;_c__Alphaproteobacteria;_o__Rhizobiales;_f__Bartonellaceae;_g__Bartonella;_unclassified	-0.396918	0.0804961	6.11217e-06	0.275311	0.524701
Log[indolin-2-one]	52166___k__Bacteria;_p__Firmicutes;_c__Clostridia;_o__Clostridiales;_f__Veillonellaceae;_g__Megasphaera;_s__	-0.431626	0.126685	0.00113966	0.15353	0.391829
Log[indolin-2-one]	4441081___k__Bacteria;_p__Actinobacteria;_c__Coriobacteriia;_o__Coriobacteriales;_f__Coriobacteriaceae;_unclassified;_unclassified	-0.518907	0.0982069	1.62464e-06	0.303732	0.551119
Log[indolin-2-one]	652696___k__Bacteria;_p__Actinobacteria;_c__Actinobacteria;_o__Bifidobacteriales;_f__Bifidobacteriaceae;_g__Bifidobacterium;_s__adolescentis	-0.566952	0.176202	0.00202961	0.139242	0.373152
Log[indolin-2-one]	128382___k__Bacteria;_p__Firmicutes;_c__Clostridia;_o__Clostridiales;_f__Veillonellaceae;_g__Dialister;_s__	-0.633714	0.102534	4.96545e-08	0.373768	0.611366

## Sheet: Fecal CHO vs OTUs
Metabolites	OTUs	Estimate	Std Error	Prob>|t|	Rsquare	r
Log[arabinose]	128382___k__Bacteria;_p__Firmicutes;_c__Clostridia;_o__Clostridiales;_f__Veillonellaceae;_g__Dialister;_s__	0.740127	0.180277	0.000116565	0.20846	0.456575
Log[arabinose]	52166___k__Bacteria;_p__Firmicutes;_c__Clostridia;_o__Clostridiales;_f__Veillonellaceae;_g__Megasphaera;_s__	0.564255	0.203461	0.00726208	0.107281	0.327538
Log[arabinose]	100100___k__Bacteria;_p__Firmicutes;_c__Bacilli;_o__Bacillales;_f__Bacillaceae;_unclassified;_unclassified	0.54584	0.191729	0.00592623	0.112406	0.33527
Log[arabinose]	100001___k__Bacteria;_p__Proteobacteria;_unclassified;_unclassified;_unclassified;_unclassified;_unclassified	0.536793	0.0959424	4.92747e-07	0.328461	0.573115
Log[arabinose]	4319416___k__Bacteria;_p__Proteobacteria;_c__Alphaproteobacteria;_o__Rhizobiales;_f__Bartonellaceae;_g__Bartonella;_unclassified	0.38191	0.13996	0.00819954	0.104217	0.322827
Log[arabinose]	4473250___k__Bacteria;_p__Firmicutes;_c__Bacilli;_o__Bacillales;_f__Paenibacillaceae;_g__Aneurinibacillus;_s__migulanus	0.355443	0.0894881	0.000183357	0.197758	0.4447
Log[arabinose]	1007180___k__Bacteria;_p__Proteobacteria;_c__Alphaproteobacteria;_o__Rhizobiales;_f__Methylobacteriaceae;_g__Methylobacterium;_s__	0.320133	0.0771657	0.000100536	0.211931	0.46036
Log[arabinose]	1074945___k__Bacteria;_p__Actinobacteria;_c__Actinobacteria;_o__Actinomycetales;_f__Propionibacteriaceae;_g__Propionibacterium;_s__granulosum	0.320133	0.0771657	0.000100536	0.211931	0.46036
Log[arabinose]	2170756___k__Bacteria;_p__Proteobacteria;_c__Gammaproteobacteria;_o__Xanthomonadales;_f__Xanthomonadaceae;_g__Stenotrophomonas;_s__geniculata	0.320133	0.0771657	0.000100536	0.211931	0.46036
Log[arabinose]	579304___k__Bacteria;_p__Firmicutes;_c__Bacilli;_o__Lactobacillales;_f__Lactobacillaceae;_g__;_s__	0.320133	0.0771657	0.000100536	0.211931	0.46036
Log[arabinose]	1105591___k__Bacteria;_p__Bacteroidetes;_c__Bacteroidia;_o__Bacteroidales;_f__Paraprevotellaceae;_g__Paraprevotella;_s__	-0.529772	0.155353	0.00112893	0.153763	0.392126
Log[arabinose]	1000148___k__Bacteria;_p__Proteobacteria;_c__Betaproteobacteria;_o__Burkholderiales;_f__Comamonadaceae;_unclassified;_unclassified	-0.667639	0.184345	0.000579573	0.170088	0.412417
Log[arabinose]	356403___k__Bacteria;_p__Firmicutes;_c__Clostridia;_o__Clostridiales;_f__Clostridiaceae;_g__Clostridium;_s__hiranonis	-0.707554	0.16904	8.8479e-05	0.214919	0.463593
Log[arabinose]	100027___k__Bacteria;_p__Proteobacteria;_c__Gammaproteobacteria;_o__Enterobacteriales;_f__Enterobacteriaceae;_g__;_s__	-0.782434	0.178871	4.58264e-05	0.230162	0.479752
Log[arabinose]	1084643___k__Bacteria;_p__Firmicutes;_c__Clostridia;_o__Clostridiales;_f__Mogibacteriaceae;_g__Mogibacterium;_s__	-0.878333	0.293035	0.0038732	0.123098	0.350853
Log[arabinose]	839684___k__Bacteria;_p__Firmicutes;_c__Clostridia;_o__Clostridiales;_f__Lachnospiraceae;_unclassified;_unclassified	-0.933798	0.267698	0.00088483	0.159752	0.399689
Log[arabinose]	266392___k__Bacteria;_p__Firmicutes;_c__Clostridia;_o__Clostridiales;_f__Lachnospiraceae;_g__Coprococcus;_s__	-0.995997	0.228756	4.92252e-05	0.228516	0.478034
Log[arabinose]	100212___k__Bacteria;_p__Firmicutes;_c__Clostridia;_o__Clostridiales;_f__Veillonellaceae;_g__;_s__	-1.01574	0.246244	0.000109055	0.210024	0.458284
Log[arabinose]	4384058___k__Bacteria;_p__Proteobacteria;_c__Gammaproteobacteria;_o__Enterobacteriales;_f__Enterobacteriaceae;_g__Salmonella;_unclassified	-1.06463	0.234013	2.45815e-05	0.244369	0.494337
Log[arabinose]	193279___k__Bacteria;_p__Actinobacteria;_c__Coriobacteriia;_o__Coriobacteriales;_f__Coriobacteriaceae;_g__Adlercreutzia;_s__	-1.13599	0.229128	5.52925e-06	0.277496	0.526779
Log[arabitol/xylitol]	128382___k__Bacteria;_p__Firmicutes;_c__Clostridia;_o__Clostridiales;_f__Veillonellaceae;_g__Dialister;_s__	0.758364	0.128803	1.57483e-07	0.351348	0.592747
Log[arabitol/xylitol]	128382___k__Bacteria;_p__Firmicutes;_c__Clostridia;_o__Clostridiales;_f__Veillonellaceae;_g__Dialister;_s__	0.758364	0.128803	1.57483e-07	0.351348	0.592747
Log[arabitol/xylitol]	4441081___k__Bacteria;_p__Actinobacteria;_c__Coriobacteriia;_o__Coriobacteriales;_f__Coriobacteriaceae;_unclassified;_unclassified	0.510994	0.130472	0.000220812	0.193335	0.439699
Log[arabitol/xylitol]	4441081___k__Bacteria;_p__Actinobacteria;_c__Coriobacteriia;_o__Coriobacteriales;_f__Coriobacteriaceae;_unclassified;_unclassified	0.510994	0.130472	0.000220812	0.193335	0.439699
Log[arabitol/xylitol]	4319416___k__Bacteria;_p__Proteobacteria;_c__Alphaproteobacteria;_o__Rhizobiales;_f__Bartonellaceae;_g__Bartonella;_unclassified	0.442226	0.102791	5.90284e-05	0.224325	0.47363
Log[arabitol/xylitol]	4319416___k__Bacteria;_p__Proteobacteria;_c__Alphaproteobacteria;_o__Rhizobiales;_f__Bartonellaceae;_g__Bartonella;_unclassified	0.442226	0.102791	5.90284e-05	0.224325	0.47363
Log[arabitol/xylitol]	100001___k__Bacteria;_p__Proteobacteria;_unclassified;_unclassified;_unclassified;_unclassified;_unclassified	0.351813	0.081268	5.37274e-05	0.226499	0.475919
Log[arabitol/xylitol]	100001___k__Bacteria;_p__Proteobacteria;_unclassified;_unclassified;_unclassified;_unclassified;_unclassified	0.351813	0.081268	5.37274e-05	0.226499	0.475919
Log[arabitol/xylitol]	1007180___k__Bacteria;_p__Proteobacteria;_c__Alphaproteobacteria;_o__Rhizobiales;_f__Methylobacteriaceae;_g__Methylobacterium;_s__	0.248391	0.061177	0.000136034	0.204824	0.452574
Log[arabitol/xylitol]	1074945___k__Bacteria;_p__Actinobacteria;_c__Actinobacteria;_o__Actinomycetales;_f__Propionibacteriaceae;_g__Propionibacterium;_s__granulosum	0.248391	0.061177	0.000136034	0.204824	0.452574
Log[arabitol/xylitol]	2170756___k__Bacteria;_p__Proteobacteria;_c__Gammaproteobacteria;_o__Xanthomonadales;_f__Xanthomonadaceae;_g__Stenotrophomonas;_s__geniculata	0.248391	0.061177	0.000136034	0.204824	0.452574
Log[arabitol/xylitol]	579304___k__Bacteria;_p__Firmicutes;_c__Bacilli;_o__Lactobacillales;_f__Lactobacillaceae;_g__;_s__	0.248391	0.061177	0.000136034	0.204824	0.452574
Log[arabitol/xylitol]	1007180___k__Bacteria;_p__Proteobacteria;_c__Alphaproteobacteria;_o__Rhizobiales;_f__Methylobacteriaceae;_g__Methylobacterium;_s__	0.248391	0.061177	0.000136034	0.204824	0.452574
Log[arabitol/xylitol]	1074945___k__Bacteria;_p__Actinobacteria;_c__Actinobacteria;_o__Actinomycetales;_f__Propionibacteriaceae;_g__Propionibacterium;_s__granulosum	0.248391	0.061177	0.000136034	0.204824	0.452574
Log[arabitol/xylitol]	2170756___k__Bacteria;_p__Proteobacteria;_c__Gammaproteobacteria;_o__Xanthomonadales;_f__Xanthomonadaceae;_g__Stenotrophomonas;_s__geniculata	0.248391	0.061177	0.000136034	0.204824	0.452574
Log[arabitol/xylitol]	579304___k__Bacteria;_p__Firmicutes;_c__Bacilli;_o__Lactobacillales;_f__Lactobacillaceae;_g__;_s__	0.248391	0.061177	0.000136034	0.204824	0.452574
Log[arabitol/xylitol]	1758401___k__Bacteria;_p__Firmicutes;_c__Clostridia;_o__Clostridiales;_f__Clostridiaceae;_g__SMB53;_s__	-0.327632	0.11901	0.00767637	0.105881	0.325394
Log[arabitol/xylitol]	1758401___k__Bacteria;_p__Firmicutes;_c__Clostridia;_o__Clostridiales;_f__Clostridiaceae;_g__SMB53;_s__	-0.327632	0.11901	0.00767637	0.105881	0.325394
Log[arabitol/xylitol]	100027___k__Bacteria;_p__Proteobacteria;_c__Gammaproteobacteria;_o__Enterobacteriales;_f__Enterobacteriaceae;_g__;_s__	-0.456433	0.150444	0.0034861	0.125737	0.354595
Log[arabitol/xylitol]	100027___k__Bacteria;_p__Proteobacteria;_c__Gammaproteobacteria;_o__Enterobacteriales;_f__Enterobacteriaceae;_g__;_s__	-0.456433	0.150444	0.0034861	0.125737	0.354595
Log[arabitol/xylitol]	1105591___k__Bacteria;_p__Bacteroidetes;_c__Bacteroidia;_o__Bacteroidales;_f__Paraprevotellaceae;_g__Paraprevotella;_s__	-0.469728	0.119657	0.000214185	0.194062	0.440524
Log[arabitol/xylitol]	1105591___k__Bacteria;_p__Bacteroidetes;_c__Bacteroidia;_o__Bacteroidales;_f__Paraprevotellaceae;_g__Paraprevotella;_s__	-0.469728	0.119657	0.000214185	0.194062	0.440524
Log[arabitol/xylitol]	356403___k__Bacteria;_p__Firmicutes;_c__Clostridia;_o__Clostridiales;_f__Clostridiaceae;_g__Clostridium;_s__hiranonis	-0.525251	0.135504	0.000252488	0.190134	0.436044
Log[arabitol/xylitol]	356403___k__Bacteria;_p__Firmicutes;_c__Clostridia;_o__Clostridiales;_f__Clostridiaceae;_g__Clostridium;_s__hiranonis	-0.525251	0.135504	0.000252488	0.190134	0.436044
Log[arabitol/xylitol]	1000148___k__Bacteria;_p__Proteobacteria;_c__Betaproteobacteria;_o__Burkholderiales;_f__Comamonadaceae;_unclassified;_unclassified	-0.600155	0.140993	6.91969e-05	0.220642	0.469726
Log[arabitol/xylitol]	1000148___k__Bacteria;_p__Proteobacteria;_c__Betaproteobacteria;_o__Burkholderiales;_f__Comamonadaceae;_unclassified;_unclassified	-0.600155	0.140993	6.91969e-05	0.220642	0.469726
Log[arabitol/xylitol]	839684___k__Bacteria;_p__Firmicutes;_c__Clostridia;_o__Clostridiales;_f__Lachnospiraceae;_unclassified;_unclassified	-0.663288	0.215063	0.00301228	0.129394	0.359714
Log[arabitol/xylitol]	839684___k__Bacteria;_p__Firmicutes;_c__Clostridia;_o__Clostridiales;_f__Lachnospiraceae;_unclassified;_unclassified	-0.663288	0.215063	0.00301228	0.129394	0.359714
Log[arabitol/xylitol]	1084643___k__Bacteria;_p__Firmicutes;_c__Clostridia;_o__Clostridiales;_f__Mogibacteriaceae;_g__Mogibacterium;_s__	-0.79382	0.226168	0.000826733	0.161416	0.401766
Log[arabitol/xylitol]	1084643___k__Bacteria;_p__Firmicutes;_c__Clostridia;_o__Clostridiales;_f__Mogibacteriaceae;_g__Mogibacterium;_s__	-0.79382	0.226168	0.000826733	0.161416	0.401766
Log[arabitol/xylitol]	4384058___k__Bacteria;_p__Proteobacteria;_c__Gammaproteobacteria;_o__Enterobacteriales;_f__Enterobacteriaceae;_g__Salmonella;_unclassified	-0.800307	0.187446	6.61567e-05	0.221685	0.470834
Log[arabitol/xylitol]	4384058___k__Bacteria;_p__Proteobacteria;_c__Gammaproteobacteria;_o__Enterobacteriales;_f__Enterobacteriaceae;_g__Salmonella;_unclassified	-0.800307	0.187446	6.61567e-05	0.221685	0.470834
Log[arabitol/xylitol]	266392___k__Bacteria;_p__Firmicutes;_c__Clostridia;_o__Clostridiales;_f__Lachnospiraceae;_g__Coprococcus;_s__	-0.861642	0.175076	6.32793e-06	0.274553	0.523978
Log[arabitol/xylitol]	266392___k__Bacteria;_p__Firmicutes;_c__Clostridia;_o__Clostridiales;_f__Lachnospiraceae;_g__Coprococcus;_s__	-0.861642	0.175076	6.32793e-06	0.274553	0.523978
Log[arabitol/xylitol]	193279___k__Bacteria;_p__Actinobacteria;_c__Coriobacteriia;_o__Coriobacteriales;_f__Coriobacteriaceae;_g__Adlercreutzia;_s__	-1.05159	0.167284	3.26269e-08	0.381744	0.617854
Log[arabitol/xylitol]	193279___k__Bacteria;_p__Actinobacteria;_c__Coriobacteriia;_o__Coriobacteriales;_f__Coriobacteriaceae;_g__Adlercreutzia;_s__	-1.05159	0.167284	3.26269e-08	0.381744	0.617854
Log[arabonate/xylonate]	128382___k__Bacteria;_p__Firmicutes;_c__Clostridia;_o__Clostridiales;_f__Veillonellaceae;_g__Dialister;_s__	0.639072	0.175678	0.000550457	0.171341	0.413934
Log[arabonate/xylonate]	356403___k__Bacteria;_p__Firmicutes;_c__Clostridia;_o__Clostridiales;_f__Clostridiaceae;_g__Clostridium;_s__hiranonis	-0.504291	0.170416	0.00432015	0.120357	0.346925
Log[arabonate/xylonate]	1105591___k__Bacteria;_p__Bacteroidetes;_c__Bacteroidia;_o__Bacteroidales;_f__Paraprevotellaceae;_g__Paraprevotella;_s__	-0.538178	0.146097	0.000474689	0.174935	0.418253
Log[arabonate/xylonate]	1000148___k__Bacteria;_p__Proteobacteria;_c__Betaproteobacteria;_o__Burkholderiales;_f__Comamonadaceae;_unclassified;_unclassified	-0.607424	0.177138	0.0010644	0.155212	0.39397
Log[arabonate/xylonate]	266392___k__Bacteria;_p__Firmicutes;_c__Clostridia;_o__Clostridiales;_f__Lachnospiraceae;_g__Coprococcus;_s__	-0.701803	0.232016	0.00357901	0.125078	0.353664
Log[arabonate/xylonate]	193279___k__Bacteria;_p__Actinobacteria;_c__Coriobacteriia;_o__Coriobacteriales;_f__Coriobacteriaceae;_g__Adlercreutzia;_s__	-0.792307	0.236861	0.00137963	0.148814	0.385765
Log[arabonate/xylonate]	839684___k__Bacteria;_p__Firmicutes;_c__Clostridia;_o__Clostridiales;_f__Lachnospiraceae;_unclassified;_unclassified	-0.866127	0.256205	0.00123674	0.151514	0.389249
Log[arabonate/xylonate]	4384058___k__Bacteria;_p__Proteobacteria;_c__Gammaproteobacteria;_o__Enterobacteriales;_f__Enterobacteriaceae;_g__Salmonella;_unclassified	-0.922539	0.228998	0.000151449	0.202289	0.449765
Log[arabonate/xylonate]	1084643___k__Bacteria;_p__Firmicutes;_c__Clostridia;_o__Clostridiales;_f__Mogibacteriaceae;_g__Mogibacterium;_s__	-1.00868	0.270052	0.000401713	0.178974	0.423053
Log[erythronate*]	128382___k__Bacteria;_p__Firmicutes;_c__Clostridia;_o__Clostridiales;_f__Veillonellaceae;_g__Dialister;_s__	0.82611	0.196334	8.20117e-05	0.21669	0.465499
Log[erythronate*]	100001___k__Bacteria;_p__Proteobacteria;_unclassified;_unclassified;_unclassified;_unclassified;_unclassified	0.364108	0.119821	0.00343728	0.126091	0.355093
Log[erythronate*]	1007180___k__Bacteria;_p__Proteobacteria;_c__Alphaproteobacteria;_o__Rhizobiales;_f__Methylobacteriaceae;_g__Methylobacterium;_s__	0.29129	0.0879212	0.00152109	0.1464	0.382622
Log[erythronate*]	1074945___k__Bacteria;_p__Actinobacteria;_c__Actinobacteria;_o__Actinomycetales;_f__Propionibacteriaceae;_g__Propionibacterium;_s__granulosum	0.29129	0.0879212	0.00152109	0.1464	0.382622
Log[erythronate*]	2170756___k__Bacteria;_p__Proteobacteria;_c__Gammaproteobacteria;_o__Xanthomonadales;_f__Xanthomonadaceae;_g__Stenotrophomonas;_s__geniculata	0.29129	0.0879212	0.00152109	0.1464	0.382622
Log[erythronate*]	579304___k__Bacteria;_p__Firmicutes;_c__Bacilli;_o__Lactobacillales;_f__Lactobacillaceae;_g__;_s__	0.29129	0.0879212	0.00152109	0.1464	0.382622
Log[erythronate*]	1105591___k__Bacteria;_p__Bacteroidetes;_c__Bacteroidia;_o__Bacteroidales;_f__Paraprevotellaceae;_g__Paraprevotella;_s__	-0.479218	0.17491	0.0079566	0.104976	0.324001
Log[erythronate*]	356403___k__Bacteria;_p__Firmicutes;_c__Clostridia;_o__Clostridiales;_f__Clostridiaceae;_g__Clostridium;_s__hiranonis	-0.688287	0.190317	0.000589217	0.169686	0.41193
Log[erythronate*]	1000148___k__Bacteria;_p__Proteobacteria;_c__Betaproteobacteria;_o__Burkholderiales;_f__Comamonadaceae;_unclassified;_unclassified	-0.701628	0.203433	0.00100064	0.156732	0.395893
Log[erythronate*]	839684___k__Bacteria;_p__Firmicutes;_c__Clostridia;_o__Clostridiales;_f__Lachnospiraceae;_unclassified;_unclassified	-0.863071	0.300964	0.00559292	0.113863	0.337437
Log[erythronate*]	4384058___k__Bacteria;_p__Proteobacteria;_c__Gammaproteobacteria;_o__Enterobacteriales;_f__Enterobacteriaceae;_g__Salmonella;_unclassified	-0.882853	0.273278	0.00195211	0.14021	0.374447
Log[erythronate*]	266392___k__Bacteria;_p__Firmicutes;_c__Clostridia;_o__Clostridiales;_f__Lachnospiraceae;_g__Coprococcus;_s__	-1.00937	0.255688	0.00019895	0.195818	0.442514
Log[erythronate*]	193279___k__Bacteria;_p__Actinobacteria;_c__Coriobacteriia;_o__Coriobacteriales;_f__Coriobacteriaceae;_g__Adlercreutzia;_s__	-1.02623	0.265769	0.000265281	0.188952	0.434686
Log[erythronate*]	1084643___k__Bacteria;_p__Firmicutes;_c__Clostridia;_o__Clostridiales;_f__Mogibacteriaceae;_g__Mogibacterium;_s__	-1.16777	0.30993	0.000361012	0.181551	0.426088
Log[fructose]	356403___k__Bacteria;_p__Firmicutes;_c__Clostridia;_o__Clostridiales;_f__Clostridiaceae;_g__Clostridium;_s__hiranonis	-0.631962	0.229465	0.0076534	0.105957	0.32551
Log[fructose]	100212___k__Bacteria;_p__Firmicutes;_c__Clostridia;_o__Clostridiales;_f__Veillonellaceae;_g__;_s__	-1.01736	0.328677	0.00291561	0.13021	0.360846
Log[fucose]	1084643___k__Bacteria;_p__Firmicutes;_c__Clostridia;_o__Clostridiales;_f__Mogibacteriaceae;_g__Mogibacterium;_s__	1.01816	0.286797	0.000728074	0.164526	0.405618
Log[fucose]	193279___k__Bacteria;_p__Actinobacteria;_c__Coriobacteriia;_o__Coriobacteriales;_f__Coriobacteriaceae;_g__Adlercreutzia;_s__	0.834624	0.249338	0.00136979	0.148991	0.385994
Log[fucose]	356403___k__Bacteria;_p__Firmicutes;_c__Clostridia;_o__Clostridiales;_f__Clostridiaceae;_g__Clostridium;_s__hiranonis	0.600934	0.175926	0.00110913	0.154199	0.392682
Log[fucose]	1000148___k__Bacteria;_p__Proteobacteria;_c__Betaproteobacteria;_o__Burkholderiales;_f__Comamonadaceae;_unclassified;_unclassified	0.585937	0.189218	0.00290438	0.130306	0.36098
Log[fucose]	1105591___k__Bacteria;_p__Bacteroidetes;_c__Bacteroidia;_o__Bacteroidales;_f__Paraprevotellaceae;_g__Paraprevotella;_s__	0.432744	0.160458	0.00893469	0.102049	0.319451
Log[fucose]	4441081___k__Bacteria;_p__Actinobacteria;_c__Coriobacteriia;_o__Coriobacteriales;_f__Coriobacteriaceae;_unclassified;_unclassified	-0.48742	0.174205	0.00678643	0.10899	0.330136
Log[fucose]	128382___k__Bacteria;_p__Firmicutes;_c__Clostridia;_o__Clostridiales;_f__Veillonellaceae;_g__Dialister;_s__	-0.613883	0.188126	0.00176987	0.142644	0.377683
Log[glucose]	128382___k__Bacteria;_p__Firmicutes;_c__Clostridia;_o__Clostridiales;_f__Veillonellaceae;_g__Dialister;_s__	0.687186	0.258592	0.009932	0.0993761	0.31524
Log[glucose]	100001___k__Bacteria;_p__Proteobacteria;_unclassified;_unclassified;_unclassified;_unclassified;_unclassified	0.574027	0.140138	0.000120343	0.20771	0.455753
Log[glucose]	4473250___k__Bacteria;_p__Firmicutes;_c__Bacilli;_o__Bacillales;_f__Paenibacillaceae;_g__Aneurinibacillus;_s__migulanus	0.415851	0.123891	0.00133159	0.14969	0.386898
Log[glucose]	1007180___k__Bacteria;_p__Proteobacteria;_c__Alphaproteobacteria;_o__Rhizobiales;_f__Methylobacteriaceae;_g__Methylobacterium;_s__	0.32243	0.109723	0.00458067	0.118886	0.344798
Log[glucose]	1074945___k__Bacteria;_p__Actinobacteria;_c__Actinobacteria;_o__Actinomycetales;_f__Propionibacteriaceae;_g__Propionibacterium;_s__granulosum	0.32243	0.109723	0.00458067	0.118886	0.344798
Log[glucose]	2170756___k__Bacteria;_p__Proteobacteria;_c__Gammaproteobacteria;_o__Xanthomonadales;_f__Xanthomonadaceae;_g__Stenotrophomonas;_s__geniculata	0.32243	0.109723	0.00458067	0.118886	0.344798
Log[glucose]	579304___k__Bacteria;_p__Firmicutes;_c__Bacilli;_o__Lactobacillales;_f__Lactobacillaceae;_g__;_s__	0.32243	0.109723	0.00458067	0.118886	0.344798
Log[glucose]	1000148___k__Bacteria;_p__Proteobacteria;_c__Betaproteobacteria;_o__Burkholderiales;_f__Comamonadaceae;_unclassified;_unclassified	-0.718924	0.256848	0.00676664	0.109063	0.330248
Log[glucose]	356403___k__Bacteria;_p__Firmicutes;_c__Clostridia;_o__Clostridiales;_f__Clostridiaceae;_g__Clostridium;_s__hiranonis	-0.956119	0.22701	8.08538e-05	0.217021	0.465855
Log[glucose]	100027___k__Bacteria;_p__Proteobacteria;_c__Gammaproteobacteria;_o__Enterobacteriales;_f__Enterobacteriaceae;_g__;_s__	-0.994409	0.244345	0.000131712	0.205585	0.453415
Log[glucose]	839684___k__Bacteria;_p__Firmicutes;_c__Clostridia;_o__Clostridiales;_f__Lachnospiraceae;_unclassified;_unclassified	-1.26109	0.35969	0.000836742	0.161122	0.401399
Log[glucose]	266392___k__Bacteria;_p__Firmicutes;_c__Clostridia;_o__Clostridiales;_f__Lachnospiraceae;_g__Coprococcus;_s__	-1.29702	0.31044	9.08647e-05	0.214297	0.462923
Log[glucose]	193279___k__Bacteria;_p__Actinobacteria;_c__Coriobacteriia;_o__Coriobacteriales;_f__Coriobacteriaceae;_g__Adlercreutzia;_s__	-1.30791	0.323528	0.000144395	0.203416	0.451016
Log[glucose]	100212___k__Bacteria;_p__Firmicutes;_c__Clostridia;_o__Clostridiales;_f__Veillonellaceae;_g__;_s__	-1.32862	0.333496	0.000176129	0.198713	0.445772
Log[glucose]	4384058___k__Bacteria;_p__Proteobacteria;_c__Gammaproteobacteria;_o__Enterobacteriales;_f__Enterobacteriaceae;_g__Salmonella;_unclassified	-1.42226	0.315351	2.83016e-05	0.241174	0.491095
Log[glucuronate]	128382___k__Bacteria;_p__Firmicutes;_c__Clostridia;_o__Clostridiales;_f__Veillonellaceae;_g__Dialister;_s__	0.889872	0.241254	0.000467346	0.175313	0.418704
Log[glucuronate]	100001___k__Bacteria;_p__Proteobacteria;_unclassified;_unclassified;_unclassified;_unclassified;_unclassified	0.665451	0.129005	2.61192e-06	0.293664	0.541908
Log[glucuronate]	4473250___k__Bacteria;_p__Firmicutes;_c__Bacilli;_o__Bacillales;_f__Paenibacillaceae;_g__Aneurinibacillus;_s__migulanus	0.421089	0.119949	0.000824936	0.16147	0.401833
Log[glucuronate]	1007180___k__Bacteria;_p__Proteobacteria;_c__Alphaproteobacteria;_o__Rhizobiales;_f__Methylobacteriaceae;_g__Methylobacterium;_s__	0.402902	0.102232	0.000203408	0.195291	0.441918
Log[glucuronate]	1074945___k__Bacteria;_p__Actinobacteria;_c__Actinobacteria;_o__Actinomycetales;_f__Propionibacteriaceae;_g__Propionibacterium;_s__granulosum	0.402902	0.102232	0.000203408	0.195291	0.441918
Log[glucuronate]	2170756___k__Bacteria;_p__Proteobacteria;_c__Gammaproteobacteria;_o__Xanthomonadales;_f__Xanthomonadaceae;_g__Stenotrophomonas;_s__geniculata	0.402902	0.102232	0.000203408	0.195291	0.441918
Log[glucuronate]	579304___k__Bacteria;_p__Firmicutes;_c__Bacilli;_o__Lactobacillales;_f__Lactobacillaceae;_g__;_s__	0.402902	0.102232	0.000203408	0.195291	0.441918
Log[glucuronate]	1000148___k__Bacteria;_p__Proteobacteria;_c__Betaproteobacteria;_o__Burkholderiales;_f__Comamonadaceae;_unclassified;_unclassified	-0.778692	0.246801	0.00244472	0.134608	0.36689
Log[glucuronate]	356403___k__Bacteria;_p__Firmicutes;_c__Clostridia;_o__Clostridiales;_f__Clostridiaceae;_g__Clostridium;_s__hiranonis	-0.969374	0.218815	3.76215e-05	0.234686	0.484444
Log[glucuronate]	100027___k__Bacteria;_p__Proteobacteria;_c__Gammaproteobacteria;_o__Enterobacteriales;_f__Enterobacteriaceae;_g__;_s__	-1.1089	0.228528	8.17042e-06	0.26895	0.518604
Log[glucuronate]	100212___k__Bacteria;_p__Firmicutes;_c__Clostridia;_o__Clostridiales;_f__Veillonellaceae;_g__;_s__	-1.16526	0.332748	0.000847601	0.160806	0.401006
Log[glucuronate]	1084643___k__Bacteria;_p__Firmicutes;_c__Clostridia;_o__Clostridiales;_f__Mogibacteriaceae;_g__Mogibacterium;_s__	-1.23415	0.380161	0.00186159	0.14139	0.376019
Log[glucuronate]	4384058___k__Bacteria;_p__Proteobacteria;_c__Gammaproteobacteria;_o__Enterobacteriales;_f__Enterobacteriaceae;_g__Salmonella;_unclassified	-1.27867	0.314683	0.000134584	0.205076	0.452854
Log[glucuronate]	266392___k__Bacteria;_p__Firmicutes;_c__Clostridia;_o__Clostridiales;_f__Lachnospiraceae;_g__Coprococcus;_s__	-1.29656	0.300542	5.66207e-05	0.225288	0.474645
Log[glucuronate]	839684___k__Bacteria;_p__Firmicutes;_c__Clostridia;_o__Clostridiales;_f__Lachnospiraceae;_unclassified;_unclassified	-1.30672	0.346294	0.000354467	0.181992	0.426605
Log[glucuronate]	193279___k__Bacteria;_p__Actinobacteria;_c__Coriobacteriia;_o__Coriobacteriales;_f__Coriobacteriaceae;_g__Adlercreutzia;_s__	-1.55943	0.294794	1.58752e-06	0.304219	0.551561
Log[lactose]	128382___k__Bacteria;_p__Firmicutes;_c__Clostridia;_o__Clostridiales;_f__Veillonellaceae;_g__Dialister;_s__	0.49586	0.132493	0.000392144	0.179556	0.42374
Log[lactose]	52166___k__Bacteria;_p__Firmicutes;_c__Clostridia;_o__Clostridiales;_f__Veillonellaceae;_g__Megasphaera;_s__	0.394085	0.147437	0.00952959	0.100421	0.316893
Log[lactose]	100001___k__Bacteria;_p__Proteobacteria;_unclassified;_unclassified;_unclassified;_unclassified;_unclassified	0.310932	0.0750491	0.000102485	0.211481	0.459871
Log[lactose]	4473250___k__Bacteria;_p__Firmicutes;_c__Bacilli;_o__Bacillales;_f__Paenibacillaceae;_g__Aneurinibacillus;_s__migulanus	0.239885	0.0655948	0.000517301	0.17285	0.415753
Log[lactose]	1007180___k__Bacteria;_p__Proteobacteria;_c__Alphaproteobacteria;_o__Rhizobiales;_f__Methylobacteriaceae;_g__Methylobacterium;_s__	0.172206	0.0589414	0.0048058	0.11768	0.343045
Log[lactose]	1074945___k__Bacteria;_p__Actinobacteria;_c__Actinobacteria;_o__Actinomycetales;_f__Propionibacteriaceae;_g__Propionibacterium;_s__granulosum	0.172206	0.0589414	0.0048058	0.11768	0.343045
Log[lactose]	2170756___k__Bacteria;_p__Proteobacteria;_c__Gammaproteobacteria;_o__Xanthomonadales;_f__Xanthomonadaceae;_g__Stenotrophomonas;_s__geniculata	0.172206	0.0589414	0.0048058	0.11768	0.343045
Log[lactose]	579304___k__Bacteria;_p__Firmicutes;_c__Bacilli;_o__Lactobacillales;_f__Lactobacillaceae;_g__;_s__	0.172206	0.0589414	0.0048058	0.11768	0.343045
Log[lactose]	1758401___k__Bacteria;_p__Firmicutes;_c__Clostridia;_o__Clostridiales;_f__Clostridiaceae;_g__SMB53;_s__	-0.343528	0.106808	0.00203751	0.139146	0.373022
Log[lactose]	1000148___k__Bacteria;_p__Proteobacteria;_c__Betaproteobacteria;_o__Burkholderiales;_f__Comamonadaceae;_unclassified;_unclassified	-0.465734	0.133974	0.000918649	0.158831	0.398537
Log[lactose]	356403___k__Bacteria;_p__Firmicutes;_c__Clostridia;_o__Clostridiales;_f__Clostridiaceae;_g__Clostridium;_s__hiranonis	-0.535989	0.120325	3.44973e-05	0.236667	0.486484
Log[lactose]	100027___k__Bacteria;_p__Proteobacteria;_c__Gammaproteobacteria;_o__Enterobacteriales;_f__Enterobacteriaceae;_g__;_s__	-0.590711	0.127301	1.77217e-05	0.251744	0.501741
Log[lactose]	1084643___k__Bacteria;_p__Firmicutes;_c__Clostridia;_o__Clostridiales;_f__Mogibacteriaceae;_g__Mogibacterium;_s__	-0.610491	0.212616	0.00553629	0.11412	0.337816
Log[lactose]	4384058___k__Bacteria;_p__Proteobacteria;_c__Gammaproteobacteria;_o__Enterobacteriales;_f__Enterobacteriaceae;_g__Salmonella;_unclassified	-0.658604	0.176035	0.000393691	0.179461	0.423628
Log[lactose]	100212___k__Bacteria;_p__Firmicutes;_c__Clostridia;_o__Clostridiales;_f__Veillonellaceae;_g__;_s__	-0.667935	0.181735	0.00048774	0.174278	0.417466
Log[lactose]	266392___k__Bacteria;_p__Firmicutes;_c__Clostridia;_o__Clostridiales;_f__Lachnospiraceae;_g__Coprococcus;_s__	-0.725085	0.164718	4.15572e-05	0.232407	0.482086
Log[lactose]	193279___k__Bacteria;_p__Actinobacteria;_c__Coriobacteriia;_o__Coriobacteriales;_f__Coriobacteriaceae;_g__Adlercreutzia;_s__	-0.758555	0.169926	3.33507e-05	0.237438	0.487276
Log[lactose]	839684___k__Bacteria;_p__Firmicutes;_c__Clostridia;_o__Clostridiales;_f__Lachnospiraceae;_unclassified;_unclassified	-0.832642	0.183333	2.52742e-05	0.24374	0.4937
Log[maltohexaose]	52166___k__Bacteria;_p__Firmicutes;_c__Clostridia;_o__Clostridiales;_f__Veillonellaceae;_g__Megasphaera;_s__	0.309382	0.11272	0.00785123	0.105313	0.32452
Log[maltohexaose]	128382___k__Bacteria;_p__Firmicutes;_c__Clostridia;_o__Clostridiales;_f__Veillonellaceae;_g__Dialister;_s__	0.291264	0.106061	0.00781958	0.105415	0.324677
Log[maltohexaose]	100001___k__Bacteria;_p__Proteobacteria;_unclassified;_unclassified;_unclassified;_unclassified;_unclassified	0.188389	0.0603602	0.0027033	0.132099	0.363454
Log[maltohexaose]	1007180___k__Bacteria;_p__Proteobacteria;_c__Alphaproteobacteria;_o__Rhizobiales;_f__Methylobacteriaceae;_g__Methylobacterium;_s__	0.122102	0.0456187	0.00943599	0.10067	0.317286
Log[maltohexaose]	1074945___k__Bacteria;_p__Actinobacteria;_c__Actinobacteria;_o__Actinomycetales;_f__Propionibacteriaceae;_g__Propionibacterium;_s__granulosum	0.122102	0.0456187	0.00943599	0.10067	0.317286
Log[maltohexaose]	2170756___k__Bacteria;_p__Proteobacteria;_c__Gammaproteobacteria;_o__Xanthomonadales;_f__Xanthomonadaceae;_g__Stenotrophomonas;_s__geniculata	0.122102	0.0456187	0.00943599	0.10067	0.317286
Log[maltohexaose]	579304___k__Bacteria;_p__Firmicutes;_c__Bacilli;_o__Lactobacillales;_f__Lactobacillaceae;_g__;_s__	0.122102	0.0456187	0.00943599	0.10067	0.317286
Log[maltohexaose]	1758401___k__Bacteria;_p__Firmicutes;_c__Clostridia;_o__Clostridiales;_f__Clostridiaceae;_g__SMB53;_s__	-0.241459	0.0829279	0.00494303	0.116972	0.342011
Log[maltohexaose]	356403___k__Bacteria;_p__Firmicutes;_c__Clostridia;_o__Clostridiales;_f__Clostridiaceae;_g__Clostridium;_s__hiranonis	-0.316158	0.0979025	0.0019597	0.140114	0.374318
Log[maltohexaose]	100027___k__Bacteria;_p__Proteobacteria;_c__Gammaproteobacteria;_o__Enterobacteriales;_f__Enterobacteriaceae;_g__;_s__	-0.331381	0.104939	0.00242527	0.134807	0.367161
Log[maltohexaose]	266392___k__Bacteria;_p__Firmicutes;_c__Clostridia;_o__Clostridiales;_f__Lachnospiraceae;_g__Coprococcus;_s__	-0.382422	0.135971	0.00651909	0.110003	0.331667
Log[maltohexaose]	4384058___k__Bacteria;_p__Proteobacteria;_c__Gammaproteobacteria;_o__Enterobacteriales;_f__Enterobacteriaceae;_g__Salmonella;_unclassified	-0.410065	0.139884	0.00467399	0.118379	0.344062
Log[maltohexaose]	839684___k__Bacteria;_p__Firmicutes;_c__Clostridia;_o__Clostridiales;_f__Lachnospiraceae;_unclassified;_unclassified	-0.414757	0.153074	0.00863638	0.102907	0.320791
Log[maltohexaose]	193279___k__Bacteria;_p__Actinobacteria;_c__Coriobacteriia;_o__Coriobacteriales;_f__Coriobacteriaceae;_g__Adlercreutzia;_s__	-0.536481	0.133253	0.000152763	0.202084	0.449538
Log[maltol]	128382___k__Bacteria;_p__Firmicutes;_c__Clostridia;_o__Clostridiales;_f__Veillonellaceae;_g__Dialister;_s__	0.56497	0.128859	4.42169e-05	0.230983	0.480607
Log[maltol]	52166___k__Bacteria;_p__Firmicutes;_c__Clostridia;_o__Clostridiales;_f__Veillonellaceae;_g__Megasphaera;_s__	0.394898	0.148151	0.00971956	0.0999224	0.316105
Log[maltol]	100100___k__Bacteria;_p__Firmicutes;_c__Bacilli;_o__Bacillales;_f__Bacillaceae;_unclassified;_unclassified	0.380209	0.139716	0.00836589	0.10371	0.322041
Log[maltol]	4319416___k__Bacteria;_p__Proteobacteria;_c__Alphaproteobacteria;_o__Rhizobiales;_f__Bartonellaceae;_g__Bartonella;_unclassified	0.377535	0.0962941	0.000217782	0.193665	0.440073
Log[maltol]	100001___k__Bacteria;_p__Proteobacteria;_unclassified;_unclassified;_unclassified;_unclassified;_unclassified	0.304172	0.075912	0.000162982	0.200552	0.44783
Log[maltol]	4473250___k__Bacteria;_p__Firmicutes;_c__Bacilli;_o__Bacillales;_f__Paenibacillaceae;_g__Aneurinibacillus;_s__migulanus	0.264486	0.0644698	0.000117769	0.208219	0.45631
Log[maltol]	1007180___k__Bacteria;_p__Proteobacteria;_c__Alphaproteobacteria;_o__Rhizobiales;_f__Methylobacteriaceae;_g__Methylobacterium;_s__	0.195348	0.0581134	0.00131164	0.150063	0.387379
Log[maltol]	1074945___k__Bacteria;_p__Actinobacteria;_c__Actinobacteria;_o__Actinomycetales;_f__Propionibacteriaceae;_g__Propionibacterium;_s__granulosum	0.195348	0.0581134	0.00131164	0.150063	0.387379
Log[maltol]	2170756___k__Bacteria;_p__Proteobacteria;_c__Gammaproteobacteria;_o__Xanthomonadales;_f__Xanthomonadaceae;_g__Stenotrophomonas;_s__geniculata	0.195348	0.0581134	0.00131164	0.150063	0.387379
Log[maltol]	579304___k__Bacteria;_p__Firmicutes;_c__Bacilli;_o__Lactobacillales;_f__Lactobacillaceae;_g__;_s__	0.195348	0.0581134	0.00131164	0.150063	0.387379
Log[maltol]	1105591___k__Bacteria;_p__Bacteroidetes;_c__Bacteroidia;_o__Bacteroidales;_f__Paraprevotellaceae;_g__Paraprevotella;_s__	-0.381088	0.112821	0.00124744	0.151302	0.388975
Log[maltol]	100027___k__Bacteria;_p__Proteobacteria;_c__Gammaproteobacteria;_o__Enterobacteriales;_f__Enterobacteriaceae;_g__;_s__	-0.443275	0.13706	0.00193133	0.140476	0.374802
Log[maltol]	356403___k__Bacteria;_p__Firmicutes;_c__Clostridia;_o__Clostridiales;_f__Clostridiaceae;_g__Clostridium;_s__hiranonis	-0.558715	0.119426	1.54394e-05	0.254833	0.50481
Log[maltol]	1000148___k__Bacteria;_p__Proteobacteria;_c__Betaproteobacteria;_o__Burkholderiales;_f__Comamonadaceae;_unclassified;_unclassified	-0.572401	0.128117	3.29055e-05	0.237744	0.48759
Log[maltol]	839684___k__Bacteria;_p__Firmicutes;_c__Clostridia;_o__Clostridiales;_f__Lachnospiraceae;_unclassified;_unclassified	-0.647694	0.195692	0.00153652	0.146149	0.382295
Log[maltol]	100212___k__Bacteria;_p__Firmicutes;_c__Clostridia;_o__Clostridiales;_f__Veillonellaceae;_g__;_s__	-0.657692	0.183318	0.000646045	0.167443	0.409198
Log[maltol]	1084643___k__Bacteria;_p__Firmicutes;_c__Clostridia;_o__Clostridiales;_f__Mogibacteriaceae;_g__Mogibacterium;_s__	-0.667604	0.211025	0.00238402	0.135235	0.367743
Log[maltol]	266392___k__Bacteria;_p__Firmicutes;_c__Clostridia;_o__Clostridiales;_f__Lachnospiraceae;_g__Coprococcus;_s__	-0.761864	0.163097	1.58415e-05	0.254258	0.50424
Log[maltol]	4384058___k__Bacteria;_p__Proteobacteria;_c__Gammaproteobacteria;_o__Enterobacteriales;_f__Enterobacteriaceae;_g__Salmonella;_unclassified	-0.841952	0.164422	3.00976e-06	0.290633	0.539104
Log[maltol]	193279___k__Bacteria;_p__Actinobacteria;_c__Coriobacteriia;_o__Coriobacteriales;_f__Coriobacteriaceae;_g__Adlercreutzia;_s__	-0.924067	0.157701	1.75864e-07	0.349165	0.590902
Log[maltose]	128382___k__Bacteria;_p__Firmicutes;_c__Clostridia;_o__Clostridiales;_f__Veillonellaceae;_g__Dialister;_s__	0.492813	0.16623	0.00425346	0.120747	0.347487
Log[maltose]	100001___k__Bacteria;_p__Proteobacteria;_unclassified;_unclassified;_unclassified;_unclassified;_unclassified	0.308836	0.0948757	0.00181306	0.142046	0.37689
Log[maltose]	1007180___k__Bacteria;_p__Proteobacteria;_c__Alphaproteobacteria;_o__Rhizobiales;_f__Methylobacteriaceae;_g__Methylobacterium;_s__	0.254914	0.069051	0.00046259	0.175561	0.419
Log[maltose]	1074945___k__Bacteria;_p__Actinobacteria;_c__Actinobacteria;_o__Actinomycetales;_f__Propionibacteriaceae;_g__Propionibacterium;_s__granulosum	0.254914	0.069051	0.00046259	0.175561	0.419
Log[maltose]	2170756___k__Bacteria;_p__Proteobacteria;_c__Gammaproteobacteria;_o__Xanthomonadales;_f__Xanthomonadaceae;_g__Stenotrophomonas;_s__geniculata	0.254914	0.069051	0.00046259	0.175561	0.419
Log[maltose]	579304___k__Bacteria;_p__Firmicutes;_c__Bacilli;_o__Lactobacillales;_f__Lactobacillaceae;_g__;_s__	0.254914	0.069051	0.00046259	0.175561	0.419
Log[maltose]	4473250___k__Bacteria;_p__Firmicutes;_c__Bacilli;_o__Bacillales;_f__Paenibacillaceae;_g__Aneurinibacillus;_s__migulanus	0.229787	0.0825559	0.00706333	0.107981	0.328605
Log[maltose]	1000148___k__Bacteria;_p__Proteobacteria;_c__Betaproteobacteria;_o__Burkholderiales;_f__Comamonadaceae;_unclassified;_unclassified	-0.469556	0.167024	0.00654115	0.109918	0.331539
Log[maltose]	100027___k__Bacteria;_p__Proteobacteria;_c__Gammaproteobacteria;_o__Enterobacteriales;_f__Enterobacteriaceae;_g__;_s__	-0.528799	0.165656	0.00219012	0.137348	0.370605
Log[maltose]	356403___k__Bacteria;_p__Firmicutes;_c__Clostridia;_o__Clostridiales;_f__Clostridiaceae;_g__Clostridium;_s__hiranonis	-0.559768	0.151535	0.000459147	0.175742	0.419216
Log[maltose]	839684___k__Bacteria;_p__Firmicutes;_c__Clostridia;_o__Clostridiales;_f__Lachnospiraceae;_unclassified;_unclassified	-0.661021	0.241769	0.00808069	0.104586	0.323397
Log[maltose]	266392___k__Bacteria;_p__Firmicutes;_c__Clostridia;_o__Clostridiales;_f__Lachnospiraceae;_g__Coprococcus;_s__	-0.674454	0.211684	0.00222975	0.136902	0.370002
Log[maltose]	4384058___k__Bacteria;_p__Proteobacteria;_c__Gammaproteobacteria;_o__Enterobacteriales;_f__Enterobacteriaceae;_g__Salmonella;_unclassified	-0.78661	0.214016	0.000487489	0.17429	0.417481
Log[maltose]	193279___k__Bacteria;_p__Actinobacteria;_c__Coriobacteriia;_o__Coriobacteriales;_f__Coriobacteriaceae;_g__Adlercreutzia;_s__	-0.865699	0.209541	0.000106665	0.210544	0.458851
Log[maltotetraose]	128382___k__Bacteria;_p__Firmicutes;_c__Clostridia;_o__Clostridiales;_f__Veillonellaceae;_g__Dialister;_s__	0.414309	0.115964	0.000677555	0.166282	0.407777
Log[maltotetraose]	100001___k__Bacteria;_p__Proteobacteria;_unclassified;_unclassified;_unclassified;_unclassified;_unclassified	0.218818	0.0680926	0.00205455	0.138939	0.372745
Log[maltotetraose]	1007180___k__Bacteria;_p__Proteobacteria;_c__Alphaproteobacteria;_o__Rhizobiales;_f__Methylobacteriaceae;_g__Methylobacterium;_s__	0.167573	0.050294	0.00143636	0.147818	0.384471
Log[maltotetraose]	1074945___k__Bacteria;_p__Actinobacteria;_c__Actinobacteria;_o__Actinomycetales;_f__Propionibacteriaceae;_g__Propionibacterium;_s__granulosum	0.167573	0.050294	0.00143636	0.147818	0.384471
Log[maltotetraose]	2170756___k__Bacteria;_p__Proteobacteria;_c__Gammaproteobacteria;_o__Xanthomonadales;_f__Xanthomonadaceae;_g__Stenotrophomonas;_s__geniculata	0.167573	0.050294	0.00143636	0.147818	0.384471
Log[maltotetraose]	579304___k__Bacteria;_p__Firmicutes;_c__Bacilli;_o__Lactobacillales;_f__Lactobacillaceae;_g__;_s__	0.167573	0.050294	0.00143636	0.147818	0.384471
Log[maltotetraose]	4473250___k__Bacteria;_p__Firmicutes;_c__Bacilli;_o__Bacillales;_f__Paenibacillaceae;_g__Aneurinibacillus;_s__migulanus	0.161147	0.0592929	0.00844532	0.103472	0.32167
Log[maltotetraose]	100027___k__Bacteria;_p__Proteobacteria;_c__Gammaproteobacteria;_o__Enterobacteriales;_f__Enterobacteriaceae;_g__;_s__	-0.414401	0.116805	0.000733382	0.164348	0.405399
Log[maltotetraose]	1000148___k__Bacteria;_p__Proteobacteria;_c__Betaproteobacteria;_o__Burkholderiales;_f__Comamonadaceae;_unclassified;_unclassified	-0.437247	0.114449	0.000303719	0.185707	0.430938
Log[maltotetraose]	356403___k__Bacteria;_p__Firmicutes;_c__Clostridia;_o__Clostridiales;_f__Clostridiaceae;_g__Clostridium;_s__hiranonis	-0.450454	0.105488	6.60033e-05	0.221739	0.470891
Log[maltotetraose]	1084643___k__Bacteria;_p__Firmicutes;_c__Clostridia;_o__Clostridiales;_f__Mogibacteriaceae;_g__Mogibacterium;_s__	-0.554882	0.18346	0.00358172	0.125059	0.353638
Log[maltotetraose]	839684___k__Bacteria;_p__Firmicutes;_c__Clostridia;_o__Clostridiales;_f__Lachnospiraceae;_unclassified;_unclassified	-0.607257	0.16656	0.000536255	0.171976	0.4147
Log[maltotetraose]	4384058___k__Bacteria;_p__Proteobacteria;_c__Gammaproteobacteria;_o__Enterobacteriales;_f__Enterobacteriaceae;_g__Salmonella;_unclassified	-0.634552	0.148924	6.81729e-05	0.220988	0.470094
Log[maltotetraose]	266392___k__Bacteria;_p__Firmicutes;_c__Clostridia;_o__Clostridiales;_f__Lachnospiraceae;_g__Coprococcus;_s__	-0.674754	0.139758	8.9356e-06	0.266978	0.516699
Log[maltotetraose]	193279___k__Bacteria;_p__Actinobacteria;_c__Coriobacteriia;_o__Coriobacteriales;_f__Coriobacteriaceae;_g__Adlercreutzia;_s__	-0.757806	0.1399	9.78328e-07	0.314345	0.560664
Log[maltotriose]	128382___k__Bacteria;_p__Firmicutes;_c__Clostridia;_o__Clostridiales;_f__Veillonellaceae;_g__Dialister;_s__	0.44723	0.13156	0.00116687	0.152949	0.391086
Log[maltotriose]	100001___k__Bacteria;_p__Proteobacteria;_unclassified;_unclassified;_unclassified;_unclassified;_unclassified	0.263524	0.0757388	0.000909817	0.159068	0.398834
Log[maltotriose]	1007180___k__Bacteria;_p__Proteobacteria;_c__Alphaproteobacteria;_o__Rhizobiales;_f__Methylobacteriaceae;_g__Methylobacterium;_s__	0.230854	0.0541063	6.68187e-05	0.221454	0.470589
Log[maltotriose]	1074945___k__Bacteria;_p__Actinobacteria;_c__Actinobacteria;_o__Actinomycetales;_f__Propionibacteriaceae;_g__Propionibacterium;_s__granulosum	0.230854	0.0541063	6.68187e-05	0.221454	0.470589
Log[maltotriose]	2170756___k__Bacteria;_p__Proteobacteria;_c__Gammaproteobacteria;_o__Xanthomonadales;_f__Xanthomonadaceae;_g__Stenotrophomonas;_s__geniculata	0.230854	0.0541063	6.68187e-05	0.221454	0.470589
Log[maltotriose]	579304___k__Bacteria;_p__Firmicutes;_c__Bacilli;_o__Lactobacillales;_f__Lactobacillaceae;_g__;_s__	0.230854	0.0541063	6.68187e-05	0.221454	0.470589
Log[maltotriose]	356403___k__Bacteria;_p__Firmicutes;_c__Clostridia;_o__Clostridiales;_f__Clostridiaceae;_g__Clostridium;_s__hiranonis	-0.432984	0.123222	0.00081644	0.161723	0.402148
Log[maltotriose]	1000148___k__Bacteria;_p__Proteobacteria;_c__Betaproteobacteria;_o__Burkholderiales;_f__Comamonadaceae;_unclassified;_unclassified	-0.440002	0.13173	0.00140025	0.148447	0.385289
Log[maltotriose]	266392___k__Bacteria;_p__Firmicutes;_c__Clostridia;_o__Clostridiales;_f__Lachnospiraceae;_g__Coprococcus;_s__	-0.640026	0.165394	0.000258046	0.189613	0.435446
Log[maltotriose]	4384058___k__Bacteria;_p__Proteobacteria;_c__Gammaproteobacteria;_o__Enterobacteriales;_f__Enterobacteriaceae;_g__Salmonella;_unclassified	-0.640279	0.172222	0.000425069	0.177608	0.421436
Log[maltotriose]	1084643___k__Bacteria;_p__Firmicutes;_c__Clostridia;_o__Clostridiales;_f__Mogibacteriaceae;_g__Mogibacterium;_s__	-0.652025	0.205157	0.00228318	0.136312	0.369204
Log[maltotriose]	193279___k__Bacteria;_p__Actinobacteria;_c__Coriobacteriia;_o__Coriobacteriales;_f__Coriobacteriaceae;_g__Adlercreutzia;_s__	-0.731624	0.166725	4.36319e-05	0.231289	0.480925
Log[mannose]	100212___k__Bacteria;_p__Firmicutes;_c__Clostridia;_o__Clostridiales;_f__Veillonellaceae;_g__;_s__	-0.935477	0.322929	0.00515383	0.115921	0.340472
Log[mannose]	652696___k__Bacteria;_p__Actinobacteria;_c__Actinobacteria;_o__Bifidobacteriales;_f__Bifidobacteriaceae;_g__Bifidobacterium;_s__adolescentis	-1.12726	0.340165	0.00151751	0.146458	0.382698
Log[ribose]	193279___k__Bacteria;_p__Actinobacteria;_c__Coriobacteriia;_o__Coriobacteriales;_f__Coriobacteriaceae;_g__Adlercreutzia;_s__	1.18168	0.358996	0.00162373	0.144782	0.380502
Log[ribose]	4441081___k__Bacteria;_p__Actinobacteria;_c__Coriobacteriia;_o__Coriobacteriales;_f__Coriobacteriaceae;_unclassified;_unclassified	-0.888778	0.240658	0.000460449	0.175673	0.419134
Log[ribose]	652696___k__Bacteria;_p__Actinobacteria;_c__Actinobacteria;_o__Bifidobacteriales;_f__Bifidobacteriaceae;_g__Bifidobacterium;_s__adolescentis	-1.54439	0.381684	0.000142642	0.203704	0.451336
Log[ribulose/xylulose]	128382___k__Bacteria;_p__Firmicutes;_c__Clostridia;_o__Clostridiales;_f__Veillonellaceae;_g__Dialister;_s__	0.647245	0.183954	0.000804515	0.162083	0.402596
Log[ribulose/xylulose]	100100___k__Bacteria;_p__Firmicutes;_c__Bacilli;_o__Bacillales;_f__Bacillaceae;_unclassified;_unclassified	0.535545	0.190405	0.00651676	0.110012	0.331681
Log[ribulose/xylulose]	100001___k__Bacteria;_p__Proteobacteria;_unclassified;_unclassified;_unclassified;_unclassified;_unclassified	0.494044	0.098328	4.31578e-06	0.282874	0.531859
Log[ribulose/xylulose]	4319416___k__Bacteria;_p__Proteobacteria;_c__Alphaproteobacteria;_o__Rhizobiales;_f__Bartonellaceae;_g__Bartonella;_unclassified	0.401827	0.137788	0.00487948	0.117297	0.342487
Log[ribulose/xylulose]	4473250___k__Bacteria;_p__Firmicutes;_c__Bacilli;_o__Bacillales;_f__Paenibacillaceae;_g__Aneurinibacillus;_s__migulanus	0.333313	0.089902	0.000439458	0.176803	0.420479
Log[ribulose/xylulose]	1007180___k__Bacteria;_p__Proteobacteria;_c__Alphaproteobacteria;_o__Rhizobiales;_f__Methylobacteriaceae;_g__Methylobacterium;_s__	0.277076	0.0789446	0.000827024	0.161408	0.401756
Log[ribulose/xylulose]	1074945___k__Bacteria;_p__Actinobacteria;_c__Actinobacteria;_o__Actinomycetales;_f__Propionibacteriaceae;_g__Propionibacterium;_s__granulosum	0.277076	0.0789446	0.000827024	0.161408	0.401756
Log[ribulose/xylulose]	2170756___k__Bacteria;_p__Proteobacteria;_c__Gammaproteobacteria;_o__Xanthomonadales;_f__Xanthomonadaceae;_g__Stenotrophomonas;_s__geniculata	0.277076	0.0789446	0.000827024	0.161408	0.401756
Log[ribulose/xylulose]	579304___k__Bacteria;_p__Firmicutes;_c__Bacilli;_o__Lactobacillales;_f__Lactobacillaceae;_g__;_s__	0.277076	0.0789446	0.000827024	0.161408	0.401756
Log[ribulose/xylulose]	1105591___k__Bacteria;_p__Bacteroidetes;_c__Bacteroidia;_o__Bacteroidales;_f__Paraprevotellaceae;_g__Paraprevotella;_s__	-0.540217	0.153269	0.00078915	0.162556	0.403182
Log[ribulose/xylulose]	356403___k__Bacteria;_p__Firmicutes;_c__Clostridia;_o__Clostridiales;_f__Clostridiaceae;_g__Clostridium;_s__hiranonis	-0.604461	0.173465	0.000894995	0.159471	0.399339
Log[ribulose/xylulose]	1000148___k__Bacteria;_p__Proteobacteria;_c__Betaproteobacteria;_o__Burkholderiales;_f__Comamonadaceae;_unclassified;_unclassified	-0.641449	0.183974	0.000889346	0.159627	0.399533
Log[ribulose/xylulose]	100027___k__Bacteria;_p__Proteobacteria;_c__Gammaproteobacteria;_o__Enterobacteriales;_f__Enterobacteriaceae;_g__;_s__	-0.688405	0.182957	0.000367194	0.181142	0.425607
Log[ribulose/xylulose]	839684___k__Bacteria;_p__Firmicutes;_c__Clostridia;_o__Clostridiales;_f__Lachnospiraceae;_unclassified;_unclassified	-0.88	0.267929	0.0016594	0.144243	0.379794
Log[ribulose/xylulose]	266392___k__Bacteria;_p__Firmicutes;_c__Clostridia;_o__Clostridiales;_f__Lachnospiraceae;_g__Coprococcus;_s__	-0.900075	0.232502	0.000256729	0.189736	0.435587
Log[ribulose/xylulose]	100212___k__Bacteria;_p__Firmicutes;_c__Clostridia;_o__Clostridiales;_f__Veillonellaceae;_g__;_s__	-0.920141	0.249534	0.000468985	0.175228	0.418603
Log[ribulose/xylulose]	4384058___k__Bacteria;_p__Proteobacteria;_c__Gammaproteobacteria;_o__Enterobacteriales;_f__Enterobacteriaceae;_g__Salmonella;_unclassified	-0.991344	0.236487	8.65916e-05	0.215422	0.464136
Log[ribulose/xylulose]	193279___k__Bacteria;_p__Actinobacteria;_c__Coriobacteriia;_o__Coriobacteriales;_f__Coriobacteriaceae;_g__Adlercreutzia;_s__	-1.03914	0.233662	3.54085e-05	0.236071	0.485872
Log[sedoheptulose]	128382___k__Bacteria;_p__Firmicutes;_c__Clostridia;_o__Clostridiales;_f__Veillonellaceae;_g__Dialister;_s__	1.27047	0.385519	0.00160474	0.145073	0.380885
Log[sedoheptulose]	4441081___k__Bacteria;_p__Actinobacteria;_c__Coriobacteriia;_o__Coriobacteriales;_f__Coriobacteriaceae;_unclassified;_unclassified	1.0372	0.35585	0.00490094	0.117187	0.342326
Log[sedoheptulose]	4319416___k__Bacteria;_p__Proteobacteria;_c__Alphaproteobacteria;_o__Rhizobiales;_f__Bartonellaceae;_g__Bartonella;_unclassified	0.871684	0.284105	0.00315602	0.128228	0.35809
Log[sedoheptulose]	100001___k__Bacteria;_p__Proteobacteria;_unclassified;_unclassified;_unclassified;_unclassified;_unclassified	0.842371	0.216678	0.000243099	0.19104	0.437081
Log[sedoheptulose]	1007180___k__Bacteria;_p__Proteobacteria;_c__Alphaproteobacteria;_o__Rhizobiales;_f__Methylobacteriaceae;_g__Methylobacterium;_s__	0.512053	0.167018	0.00317732	0.12806	0.357854
Log[sedoheptulose]	1074945___k__Bacteria;_p__Actinobacteria;_c__Actinobacteria;_o__Actinomycetales;_f__Propionibacteriaceae;_g__Propionibacterium;_s__granulosum	0.512053	0.167018	0.00317732	0.12806	0.357854
Log[sedoheptulose]	2170756___k__Bacteria;_p__Proteobacteria;_c__Gammaproteobacteria;_o__Xanthomonadales;_f__Xanthomonadaceae;_g__Stenotrophomonas;_s__geniculata	0.512053	0.167018	0.00317732	0.12806	0.357854
Log[sedoheptulose]	579304___k__Bacteria;_p__Firmicutes;_c__Bacilli;_o__Lactobacillales;_f__Lactobacillaceae;_g__;_s__	0.512053	0.167018	0.00317732	0.12806	0.357854
Log[sedoheptulose]	1105591___k__Bacteria;_p__Bacteroidetes;_c__Bacteroidia;_o__Bacteroidales;_f__Paraprevotellaceae;_g__Paraprevotella;_s__	-0.967268	0.325783	0.00420014	0.121064	0.347943
Log[sedoheptulose]	356403___k__Bacteria;_p__Firmicutes;_c__Clostridia;_o__Clostridiales;_f__Clostridiaceae;_g__Clostridium;_s__hiranonis	-1.22454	0.361491	0.00121083	0.152037	0.389919
Log[sedoheptulose]	1000148___k__Bacteria;_p__Proteobacteria;_c__Betaproteobacteria;_o__Burkholderiales;_f__Comamonadaceae;_unclassified;_unclassified	-1.65256	0.361528	2.27478e-05	0.246122	0.496107
Log[sedoheptulose]	266392___k__Bacteria;_p__Firmicutes;_c__Clostridia;_o__Clostridiales;_f__Lachnospiraceae;_g__Coprococcus;_s__	-1.82081	0.485169	0.000379038	0.180376	0.424707
Log[sedoheptulose]	4384058___k__Bacteria;_p__Proteobacteria;_c__Gammaproteobacteria;_o__Enterobacteriales;_f__Enterobacteriaceae;_g__Salmonella;_unclassified	-1.94169	0.497934	0.000233709	0.191981	0.438156
Log[sedoheptulose]	1084643___k__Bacteria;_p__Firmicutes;_c__Clostridia;_o__Clostridiales;_f__Mogibacteriaceae;_g__Mogibacterium;_s__	-1.9745	0.594723	0.00148921	0.146924	0.383306
Log[sedoheptulose]	193279___k__Bacteria;_p__Actinobacteria;_c__Coriobacteriia;_o__Coriobacteriales;_f__Coriobacteriaceae;_g__Adlercreutzia;_s__	-2.14673	0.485438	3.8682e-05	0.23405	0.483787
Log[sucrose]	1758401___k__Bacteria;_p__Firmicutes;_c__Clostridia;_o__Clostridiales;_f__Clostridiaceae;_g__SMB53;_s__	-0.233165	0.0845624	0.00758618	0.10618	0.325852
Log[sucrose]	356403___k__Bacteria;_p__Firmicutes;_c__Clostridia;_o__Clostridiales;_f__Clostridiaceae;_g__Clostridium;_s__hiranonis	-0.280075	0.101118	0.00733212	0.107039	0.327168
Log[sucrose]	193279___k__Bacteria;_p__Actinobacteria;_c__Coriobacteriia;_o__Coriobacteriales;_f__Coriobacteriaceae;_g__Adlercreutzia;_s__	-0.488742	0.138303	0.00076646	0.163269	0.404066
Log[xylose]	193279___k__Bacteria;_p__Actinobacteria;_c__Coriobacteriia;_o__Coriobacteriales;_f__Coriobacteriaceae;_g__Adlercreutzia;_s__	0.75291	0.18787	0.000162589	0.200609	0.447894
Log[xylose]	356403___k__Bacteria;_p__Firmicutes;_c__Clostridia;_o__Clostridiales;_f__Clostridiaceae;_g__Clostridium;_s__hiranonis	0.685963	0.121506	4.05114e-07	0.332442	0.576578
Log[xylose]	4384058___k__Bacteria;_p__Proteobacteria;_c__Gammaproteobacteria;_o__Enterobacteriales;_f__Enterobacteriaceae;_g__Salmonella;_unclassified	0.664739	0.192696	0.000998351	0.156788	0.395964
Log[xylose]	100212___k__Bacteria;_p__Firmicutes;_c__Clostridia;_o__Clostridiales;_f__Veillonellaceae;_g__;_s__	0.618904	0.20163	0.00314387	0.128325	0.358224
Log[xylose]	839684___k__Bacteria;_p__Firmicutes;_c__Clostridia;_o__Clostridiales;_f__Lachnospiraceae;_unclassified;_unclassified	0.600226	0.214927	0.00688545	0.108624	0.329582
Log[xylose]	1000148___k__Bacteria;_p__Proteobacteria;_c__Betaproteobacteria;_o__Burkholderiales;_f__Comamonadaceae;_unclassified;_unclassified	0.548665	0.142048	0.000264254	0.189044	0.434792
Log[xylose]	100027___k__Bacteria;_p__Proteobacteria;_c__Gammaproteobacteria;_o__Enterobacteriales;_f__Enterobacteriaceae;_g__;_s__	0.422488	0.149882	0.006407	0.11044	0.332325
Log[xylose]	1105591___k__Bacteria;_p__Bacteroidetes;_c__Bacteroidia;_o__Bacteroidales;_f__Paraprevotellaceae;_g__Paraprevotella;_s__	0.346262	0.124323	0.00702886	0.108105	0.328793
Log[xylose]	1000062___k__Bacteria;_p__Bacteroidetes;_c__Bacteroidia;_o__Bacteroidales;_f__Porphyromonadaceae;_unclassified;_unclassified	0.325219	0.120539	0.00890792	0.102125	0.31957
Log[xylose]	4473250___k__Bacteria;_p__Firmicutes;_c__Bacilli;_o__Bacillales;_f__Paenibacillaceae;_g__Aneurinibacillus;_s__migulanus	-0.197379	0.07387	0.00955318	0.100359	0.316794
Log[xylose]	100001___k__Bacteria;_p__Proteobacteria;_unclassified;_unclassified;_unclassified;_unclassified;_unclassified	-0.236862	0.0863269	0.0078711	0.105249	0.324421
Log[xylose]	4319416___k__Bacteria;_p__Proteobacteria;_c__Alphaproteobacteria;_o__Rhizobiales;_f__Bartonellaceae;_g__Bartonella;_unclassified	-0.332929	0.107497	0.00290038	0.130341	0.361027
Log[xylose]	4441081___k__Bacteria;_p__Actinobacteria;_c__Coriobacteriia;_o__Coriobacteriales;_f__Coriobacteriaceae;_unclassified;_unclassified	-0.361847	0.136159	0.00992896	0.0993839	0.315252
Log[xylose]	100100___k__Bacteria;_p__Firmicutes;_c__Bacilli;_o__Bacillales;_f__Bacillaceae;_unclassified;_unclassified	-0.463398	0.147682	0.00257331	0.133329	0.365143
Log[xylose]	128382___k__Bacteria;_p__Firmicutes;_c__Clostridia;_o__Clostridiales;_f__Veillonellaceae;_g__Dialister;_s__	-0.488438	0.145675	0.0013466	0.149413	0.38654

## Sheet: Fecal bile salts vs OTUs
Metabolites	OTUs	Estimate	Std Error	Prob>|t|	Rsquare	r
Log[cholate]	128382___k__Bacteria;_p__Firmicutes;_c__Clostridia;_o__Clostridiales;_f__Veillonellaceae;_g__Dialister;_s__	0.782168	0.181924	5.9601e-05	0.224102	0.473394
Log[cholate]	4441081___k__Bacteria;_p__Actinobacteria;_c__Coriobacteriia;_o__Coriobacteriales;_f__Coriobacteriaceae;_unclassified;_unclassified	0.664195	0.168231	0.000198651	0.195854	0.442554
Log[cholate]	4319416___k__Bacteria;_p__Proteobacteria;_c__Alphaproteobacteria;_o__Rhizobiales;_f__Bartonellaceae;_g__Bartonella;_unclassified	0.491198	0.137652	0.00068695	0.165946	0.407364
Log[cholate]	100001___k__Bacteria;_p__Proteobacteria;_unclassified;_unclassified;_unclassified;_unclassified;_unclassified	0.407687	0.107903	0.000348913	0.182372	0.42705
Log[cholate]	1007180___k__Bacteria;_p__Proteobacteria;_c__Alphaproteobacteria;_o__Rhizobiales;_f__Methylobacteriaceae;_g__Methylobacterium;_s__	0.368651	0.0756713	7.60681e-06	0.270521	0.520116
Log[cholate]	1074945___k__Bacteria;_p__Actinobacteria;_c__Actinobacteria;_o__Actinomycetales;_f__Propionibacteriaceae;_g__Propionibacterium;_s__granulosum	0.368651	0.0756713	7.60681e-06	0.270521	0.520116
Log[cholate]	2170756___k__Bacteria;_p__Proteobacteria;_c__Gammaproteobacteria;_o__Xanthomonadales;_f__Xanthomonadaceae;_g__Stenotrophomonas;_s__geniculata	0.368651	0.0756713	7.60681e-06	0.270521	0.520116
Log[cholate]	579304___k__Bacteria;_p__Firmicutes;_c__Bacilli;_o__Lactobacillales;_f__Lactobacillaceae;_g__;_s__	0.368651	0.0756713	7.60681e-06	0.270521	0.520116
Log[cholate]	356403___k__Bacteria;_p__Firmicutes;_c__Clostridia;_o__Clostridiales;_f__Clostridiaceae;_g__Clostridium;_s__hiranonis	-0.61088	0.178833	0.0011088	0.154206	0.392691
Log[cholate]	1000148___k__Bacteria;_p__Proteobacteria;_c__Betaproteobacteria;_o__Burkholderiales;_f__Comamonadaceae;_unclassified;_unclassified	-0.75326	0.183505	0.000116824	0.208408	0.456517
Log[cholate]	4384058___k__Bacteria;_p__Proteobacteria;_c__Gammaproteobacteria;_o__Enterobacteriales;_f__Enterobacteriaceae;_g__Salmonella;_unclassified	-0.770708	0.256921	0.00384636	0.123272	0.351101
Log[cholate]	266392___k__Bacteria;_p__Firmicutes;_c__Clostridia;_o__Clostridiales;_f__Lachnospiraceae;_g__Coprococcus;_s__	-0.912037	0.239729	0.000320144	0.184442	0.429467
Log[cholate]	1084643___k__Bacteria;_p__Firmicutes;_c__Clostridia;_o__Clostridiales;_f__Mogibacteriaceae;_g__Mogibacterium;_s__	-1.19882	0.281559	6.89219e-05	0.220735	0.469824
Log[cholate]	193279___k__Bacteria;_p__Actinobacteria;_c__Coriobacteriia;_o__Coriobacteriales;_f__Coriobacteriaceae;_g__Adlercreutzia;_s__	-1.23938	0.226908	8.22411e-07	0.317943	0.563865
Log[dehydrolithocholate]	193279___k__Bacteria;_p__Actinobacteria;_c__Coriobacteriia;_o__Coriobacteriales;_f__Coriobacteriaceae;_g__Adlercreutzia;_s__	0.816253	0.127364	2.0018e-08	0.3909	0.62522
Log[dehydrolithocholate]	1084643___k__Bacteria;_p__Firmicutes;_c__Clostridia;_o__Clostridiales;_f__Mogibacteriaceae;_g__Mogibacterium;_s__	0.666482	0.170146	0.000220367	0.193383	0.439754
Log[dehydrolithocholate]	4384058___k__Bacteria;_p__Proteobacteria;_c__Gammaproteobacteria;_o__Enterobacteriales;_f__Enterobacteriaceae;_g__Salmonella;_unclassified	0.659001	0.140628	1.50078e-05	0.255467	0.505437
Log[dehydrolithocholate]	266392___k__Bacteria;_p__Firmicutes;_c__Clostridia;_o__Clostridiales;_f__Lachnospiraceae;_g__Coprococcus;_s__	0.649854	0.135136	9.58659e-06	0.265426	0.515195
Log[dehydrolithocholate]	356403___k__Bacteria;_p__Firmicutes;_c__Clostridia;_o__Clostridiales;_f__Clostridiaceae;_g__Clostridium;_s__hiranonis	0.618253	0.085834	8.18785e-10	0.447712	0.669113
Log[dehydrolithocholate]	839684___k__Bacteria;_p__Firmicutes;_c__Clostridia;_o__Clostridiales;_f__Lachnospiraceae;_unclassified;_unclassified	0.609953	0.159516	0.000300417	0.18597	0.431242
Log[dehydrolithocholate]	1000148___k__Bacteria;_p__Proteobacteria;_c__Betaproteobacteria;_o__Burkholderiales;_f__Comamonadaceae;_unclassified;_unclassified	0.571675	0.0995058	2.75049e-07	0.340251	0.583311
Log[dehydrolithocholate]	100212___k__Bacteria;_p__Firmicutes;_c__Clostridia;_o__Clostridiales;_f__Veillonellaceae;_g__;_s__	0.523638	0.154428	0.00119836	0.152292	0.390246
Log[dehydrolithocholate]	100027___k__Bacteria;_p__Proteobacteria;_c__Gammaproteobacteria;_o__Enterobacteriales;_f__Enterobacteriaceae;_g__;_s__	0.462805	0.109022	7.20382e-05	0.219708	0.46873
Log[dehydrolithocholate]	1758401___k__Bacteria;_p__Firmicutes;_c__Clostridia;_o__Clostridiales;_f__Clostridiaceae;_g__SMB53;_s__	0.246412	0.0914967	0.00902657	0.101791	0.319047
Log[dehydrolithocholate]	4473250___k__Bacteria;_p__Firmicutes;_c__Bacilli;_o__Bacillales;_f__Paenibacillaceae;_g__Aneurinibacillus;_s__migulanus	-0.206541	0.0546996	0.000351604	0.182187	0.426833
Log[dehydrolithocholate]	4319416___k__Bacteria;_p__Proteobacteria;_c__Alphaproteobacteria;_o__Rhizobiales;_f__Bartonellaceae;_g__Bartonella;_unclassified	-0.236898	0.084486	0.00667469	0.109408	0.330769
Log[dehydrolithocholate]	100001___k__Bacteria;_p__Proteobacteria;_unclassified;_unclassified;_unclassified;_unclassified;_unclassified	-0.283563	0.06138	1.90837e-05	0.25008	0.50008
Log[dehydrolithocholate]	52166___k__Bacteria;_p__Firmicutes;_c__Clostridia;_o__Clostridiales;_f__Veillonellaceae;_g__Megasphaera;_s__	-0.386917	0.121064	0.00216526	0.137632	0.370989
Log[dehydrolithocholate]	100100___k__Bacteria;_p__Firmicutes;_c__Bacilli;_o__Bacillales;_f__Bacillaceae;_unclassified;_unclassified	-0.392915	0.112992	0.000915532	0.158915	0.398641
Log[dehydrolithocholate]	128382___k__Bacteria;_p__Firmicutes;_c__Clostridia;_o__Clostridiales;_f__Veillonellaceae;_g__Dialister;_s__	-0.438763	0.10973	0.00016763	0.199886	0.447086
Log[deoxycholate]	193279___k__Bacteria;_p__Actinobacteria;_c__Coriobacteriia;_o__Coriobacteriales;_f__Coriobacteriaceae;_g__Adlercreutzia;_s__	1.25433	0.270243	1.76443e-05	0.251842	0.501839
Log[deoxycholate]	4384058___k__Bacteria;_p__Proteobacteria;_c__Gammaproteobacteria;_o__Enterobacteriales;_f__Enterobacteriaceae;_g__Salmonella;_unclassified	1.2155	0.272531	3.38255e-05	0.237115	0.486945
Log[deoxycholate]	839684___k__Bacteria;_p__Firmicutes;_c__Clostridia;_o__Clostridiales;_f__Lachnospiraceae;_unclassified;_unclassified	1.00421	0.314351	0.00217458	0.137526	0.370844
Log[deoxycholate]	1000148___k__Bacteria;_p__Proteobacteria;_c__Betaproteobacteria;_o__Burkholderiales;_f__Comamonadaceae;_unclassified;_unclassified	0.968241	0.200899	9.21866e-06	0.26629	0.516033
Log[deoxycholate]	100027___k__Bacteria;_p__Proteobacteria;_c__Gammaproteobacteria;_o__Enterobacteriales;_f__Enterobacteriaceae;_g__;_s__	0.9374	0.205188	2.29566e-05	0.245915	0.495899
Log[deoxycholate]	356403___k__Bacteria;_p__Firmicutes;_c__Clostridia;_o__Clostridiales;_f__Clostridiaceae;_g__Clostridium;_s__hiranonis	0.878929	0.191898	2.20109e-05	0.246865	0.496856
Log[deoxycholate]	266392___k__Bacteria;_p__Firmicutes;_c__Clostridia;_o__Clostridiales;_f__Lachnospiraceae;_g__Coprococcus;_s__	0.858678	0.282136	0.0033907	0.126433	0.355574
Log[deoxycholate]	1105591___k__Bacteria;_p__Bacteroidetes;_c__Bacteroidia;_o__Bacteroidales;_f__Paraprevotellaceae;_g__Paraprevotella;_s__	0.537353	0.183852	0.00479077	0.117758	0.34316
Log[deoxycholate]	4473250___k__Bacteria;_p__Firmicutes;_c__Bacilli;_o__Bacillales;_f__Paenibacillaceae;_g__Aneurinibacillus;_s__migulanus	-0.316067	0.108853	0.00505679	0.116399	0.341174
Log[deoxycholate]	100001___k__Bacteria;_p__Proteobacteria;_unclassified;_unclassified;_unclassified;_unclassified;_unclassified	-0.423226	0.124962	0.00121317	0.151989	0.389858
Log[deoxycholate]	4319416___k__Bacteria;_p__Proteobacteria;_c__Alphaproteobacteria;_o__Rhizobiales;_f__Bartonellaceae;_g__Bartonella;_unclassified	-0.586793	0.154909	0.000337946	0.183141	0.427949
Log[deoxycholate]	100100___k__Bacteria;_p__Firmicutes;_c__Bacilli;_o__Bacillales;_f__Bacillaceae;_unclassified;_unclassified	-0.656766	0.221128	0.00418801	0.121137	0.348047
Log[deoxycholate]	128382___k__Bacteria;_p__Firmicutes;_c__Clostridia;_o__Clostridiales;_f__Veillonellaceae;_g__Dialister;_s__	-0.864811	0.208501	0.000100837	0.211861	0.460284
Log[isoursodeoxycholate]	839684___k__Bacteria;_p__Firmicutes;_c__Clostridia;_o__Clostridiales;_f__Lachnospiraceae;_unclassified;_unclassified	2.08098	0.437584	1.16521e-05	0.261105	0.510984
Log[isoursodeoxycholate]	4384058___k__Bacteria;_p__Proteobacteria;_c__Gammaproteobacteria;_o__Enterobacteriales;_f__Enterobacteriaceae;_g__Salmonella;_unclassified	1.75879	0.414575	7.27105e-05	0.219492	0.468499
Log[isoursodeoxycholate]	100212___k__Bacteria;_p__Firmicutes;_c__Clostridia;_o__Clostridiales;_f__Veillonellaceae;_g__;_s__	1.68608	0.434517	0.000249079	0.190459	0.436416
Log[isoursodeoxycholate]	193279___k__Bacteria;_p__Actinobacteria;_c__Coriobacteriia;_o__Coriobacteriales;_f__Coriobacteriaceae;_g__Adlercreutzia;_s__	1.64325	0.422606	0.000242521	0.191097	0.437146
Log[isoursodeoxycholate]	100027___k__Bacteria;_p__Proteobacteria;_c__Gammaproteobacteria;_o__Enterobacteriales;_f__Enterobacteriaceae;_g__;_s__	1.54925	0.297958	2.2357e-06	0.296977	0.544956
Log[isoursodeoxycholate]	356403___k__Bacteria;_p__Firmicutes;_c__Clostridia;_o__Clostridiales;_f__Clostridiaceae;_g__Clostridium;_s__hiranonis	1.45476	0.278433	2.03201e-06	0.299004	0.546813
Log[isoursodeoxycholate]	266392___k__Bacteria;_p__Firmicutes;_c__Clostridia;_o__Clostridiales;_f__Lachnospiraceae;_g__Coprococcus;_s__	1.22542	0.427361	0.00559706	0.113845	0.337409
Log[isoursodeoxycholate]	1000148___k__Bacteria;_p__Proteobacteria;_c__Betaproteobacteria;_o__Burkholderiales;_f__Comamonadaceae;_unclassified;_unclassified	1.06344	0.326725	0.00181471	0.142023	0.37686
Log[isoursodeoxycholate]	1105591___k__Bacteria;_p__Bacteroidetes;_c__Bacteroidia;_o__Bacteroidales;_f__Paraprevotellaceae;_g__Paraprevotella;_s__	0.929754	0.270463	0.00103649	0.155866	0.394799
Log[isoursodeoxycholate]	1758401___k__Bacteria;_p__Firmicutes;_c__Clostridia;_o__Clostridiales;_f__Clostridiaceae;_g__SMB53;_s__	0.799492	0.259387	0.00302921	0.129254	0.359519
Log[isoursodeoxycholate]	4473250___k__Bacteria;_p__Firmicutes;_c__Bacilli;_o__Bacillales;_f__Paenibacillaceae;_g__Aneurinibacillus;_s__migulanus	-0.491416	0.162965	0.0036767	0.124403	0.352709
Log[isoursodeoxycholate]	100001___k__Bacteria;_p__Proteobacteria;_unclassified;_unclassified;_unclassified;_unclassified;_unclassified	-0.664639	0.186406	0.000693245	0.165723	0.407091
Log[isoursodeoxycholate]	100100___k__Bacteria;_p__Firmicutes;_c__Bacilli;_o__Bacillales;_f__Bacillaceae;_unclassified;_unclassified	-1.12009	0.325942	0.00104024	0.155777	0.394686
Log[isoursodeoxycholate]	128382___k__Bacteria;_p__Firmicutes;_c__Clostridia;_o__Clostridiales;_f__Veillonellaceae;_g__Dialister;_s__	-1.13175	0.323643	0.000861171	0.160416	0.40052
Log[lithocholate]	193279___k__Bacteria;_p__Actinobacteria;_c__Coriobacteriia;_o__Coriobacteriales;_f__Coriobacteriaceae;_g__Adlercreutzia;_s__	0.975663	0.162645	1.01848e-07	0.359901	0.599917
Log[lithocholate]	1084643___k__Bacteria;_p__Firmicutes;_c__Clostridia;_o__Clostridiales;_f__Mogibacteriaceae;_g__Mogibacterium;_s__	0.833929	0.211726	0.000205007	0.195105	0.441707
Log[lithocholate]	4384058___k__Bacteria;_p__Proteobacteria;_c__Gammaproteobacteria;_o__Enterobacteriales;_f__Enterobacteriaceae;_g__Salmonella;_unclassified	0.833217	0.174272	1.06136e-05	0.263175	0.513006
Log[lithocholate]	266392___k__Bacteria;_p__Firmicutes;_c__Clostridia;_o__Clostridiales;_f__Lachnospiraceae;_g__Coprococcus;_s__	0.742308	0.173114	6.20351e-05	0.223175	0.472414
Log[lithocholate]	1000148___k__Bacteria;_p__Proteobacteria;_c__Betaproteobacteria;_o__Burkholderiales;_f__Comamonadaceae;_unclassified;_unclassified	0.702069	0.12485	4.41517e-07	0.330696	0.575061
Log[lithocholate]	839684___k__Bacteria;_p__Firmicutes;_c__Clostridia;_o__Clostridiales;_f__Lachnospiraceae;_unclassified;_unclassified	0.651392	0.204639	0.00224976	0.136679	0.369702
Log[lithocholate]	356403___k__Bacteria;_p__Firmicutes;_c__Clostridia;_o__Clostridiales;_f__Clostridiaceae;_g__Clostridium;_s__hiranonis	0.59728	0.122991	8.05219e-06	0.269271	0.518913
Log[lithocholate]	100027___k__Bacteria;_p__Proteobacteria;_c__Gammaproteobacteria;_o__Enterobacteriales;_f__Enterobacteriaceae;_g__;_s__	0.498998	0.140524	0.000726041	0.164594	0.405702
Log[lithocholate]	1105591___k__Bacteria;_p__Bacteroidetes;_c__Bacteroidia;_o__Bacteroidales;_f__Paraprevotellaceae;_g__Paraprevotella;_s__	0.352367	0.119501	0.00445167	0.119603	0.345837
Log[lithocholate]	1000062___k__Bacteria;_p__Bacteroidetes;_c__Bacteroidia;_o__Bacteroidales;_f__Porphyromonadaceae;_unclassified;_unclassified	0.321479	0.116327	0.00745733	0.106612	0.326515
Log[lithocholate]	1007180___k__Bacteria;_p__Proteobacteria;_c__Alphaproteobacteria;_o__Rhizobiales;_f__Methylobacteriaceae;_g__Methylobacterium;_s__	-0.197732	0.0607166	0.00180495	0.142157	0.377038
Log[lithocholate]	1074945___k__Bacteria;_p__Actinobacteria;_c__Actinobacteria;_o__Actinomycetales;_f__Propionibacteriaceae;_g__Propionibacterium;_s__granulosum	-0.197732	0.0607166	0.00180495	0.142157	0.377038
Log[lithocholate]	2170756___k__Bacteria;_p__Proteobacteria;_c__Gammaproteobacteria;_o__Xanthomonadales;_f__Xanthomonadaceae;_g__Stenotrophomonas;_s__geniculata	-0.197732	0.0607166	0.00180495	0.142157	0.377038
Log[lithocholate]	579304___k__Bacteria;_p__Firmicutes;_c__Bacilli;_o__Lactobacillales;_f__Lactobacillaceae;_g__;_s__	-0.197732	0.0607166	0.00180495	0.142157	0.377038
Log[lithocholate]	4473250___k__Bacteria;_p__Firmicutes;_c__Bacilli;_o__Bacillales;_f__Paenibacillaceae;_g__Aneurinibacillus;_s__migulanus	-0.214832	0.0704006	0.00331222	0.127019	0.356397
Log[lithocholate]	100001___k__Bacteria;_p__Proteobacteria;_unclassified;_unclassified;_unclassified;_unclassified;_unclassified	-0.321086	0.0786455	0.000126001	0.206629	0.454565
Log[lithocholate]	4319416___k__Bacteria;_p__Proteobacteria;_c__Alphaproteobacteria;_o__Rhizobiales;_f__Bartonellaceae;_g__Bartonella;_unclassified	-0.406063	0.099302	0.000123248	0.207149	0.455136
Log[lithocholate]	52166___k__Bacteria;_p__Firmicutes;_c__Clostridia;_o__Clostridiales;_f__Veillonellaceae;_g__Megasphaera;_s__	-0.436859	0.152943	0.00577277	0.113066	0.336254
Log[lithocholate]	4441081___k__Bacteria;_p__Actinobacteria;_c__Coriobacteriia;_o__Coriobacteriales;_f__Coriobacteriaceae;_unclassified;_unclassified	-0.443463	0.12726	0.000894771	0.159478	0.399346
Log[lithocholate]	128382___k__Bacteria;_p__Firmicutes;_c__Clostridia;_o__Clostridiales;_f__Veillonellaceae;_g__Dialister;_s__	-0.655979	0.128953	3.41569e-06	0.287918	0.536579
Log[ursodeoxycholate]	839684___k__Bacteria;_p__Firmicutes;_c__Clostridia;_o__Clostridiales;_f__Lachnospiraceae;_unclassified;_unclassified	1.5766	0.429123	0.000489804	0.174176	0.417343
Log[ursodeoxycholate]	100212___k__Bacteria;_p__Firmicutes;_c__Clostridia;_o__Clostridiales;_f__Veillonellaceae;_g__;_s__	1.45073	0.409632	0.00074807	0.163863	0.4048
Log[ursodeoxycholate]	4384058___k__Bacteria;_p__Proteobacteria;_c__Gammaproteobacteria;_o__Enterobacteriales;_f__Enterobacteriaceae;_g__Salmonella;_unclassified	1.42843	0.396988	0.000624815	0.168258	0.410192
Log[ursodeoxycholate]	100027___k__Bacteria;_p__Proteobacteria;_c__Gammaproteobacteria;_o__Enterobacteriales;_f__Enterobacteriaceae;_g__;_s__	1.32369	0.285104	1.75585e-05	0.251951	0.501948
Log[ursodeoxycholate]	356403___k__Bacteria;_p__Firmicutes;_c__Clostridia;_o__Clostridiales;_f__Clostridiaceae;_g__Clostridium;_s__hiranonis	0.98426	0.282886	0.000909879	0.159067	0.398832

## Sheet: Fecal dipeptides vs OTUs
Metabolites	OTUs	Estimate	Std Error	Prob>|t|	Rsquare	r
Log[gamma-glutamylleucine]	193279___k__Bacteria;_p__Actinobacteria;_c__Coriobacteriia;_o__Coriobacteriales;_f__Coriobacteriaceae;_g__Adlercreutzia;_s__	1.45983	0.283424	2.68814e-06	0.29305	0.541341
Log[gamma-glutamylleucine]	4384058___k__Bacteria;_p__Proteobacteria;_c__Gammaproteobacteria;_o__Enterobacteriales;_f__Enterobacteriaceae;_g__Salmonella;_unclassified	1.03064	0.311017	0.00151788	0.146452	0.38269
Log[gamma-glutamylleucine]	266392___k__Bacteria;_p__Firmicutes;_c__Clostridia;_o__Clostridiales;_f__Lachnospiraceae;_g__Coprococcus;_s__	0.984567	0.301534	0.00175899	0.142797	0.377885
Log[gamma-glutamylleucine]	1000148___k__Bacteria;_p__Proteobacteria;_c__Betaproteobacteria;_o__Burkholderiales;_f__Comamonadaceae;_unclassified;_unclassified	0.921574	0.225305	0.000122756	0.207243	0.45524
Log[gamma-glutamylleucine]	356403___k__Bacteria;_p__Firmicutes;_c__Clostridia;_o__Clostridiales;_f__Clostridiaceae;_g__Clostridium;_s__hiranonis	0.921266	0.208937	4.0497e-05	0.232999	0.4827
Log[gamma-glutamylleucine]	1105591___k__Bacteria;_p__Bacteroidetes;_c__Bacteroidia;_o__Bacteroidales;_f__Paraprevotellaceae;_g__Paraprevotella;_s__	0.670046	0.193864	0.000977992	0.157294	0.396603
Log[gamma-glutamylleucine]	100027___k__Bacteria;_p__Proteobacteria;_c__Gammaproteobacteria;_o__Enterobacteriales;_f__Enterobacteriaceae;_g__;_s__	0.649487	0.24166	0.00916142	0.101416	0.318459
Log[gamma-glutamylleucine]	1758401___k__Bacteria;_p__Firmicutes;_c__Clostridia;_o__Clostridiales;_f__Clostridiaceae;_g__SMB53;_s__	0.611863	0.184165	0.00147865	0.1471	0.383536
Log[gamma-glutamylleucine]	4319416___k__Bacteria;_p__Proteobacteria;_c__Alphaproteobacteria;_o__Rhizobiales;_f__Bartonellaceae;_g__Bartonella;_unclassified	-0.701703	0.162795	5.73679e-05	0.224985	0.474326
Log[gamma-glutamylleucine]	100100___k__Bacteria;_p__Firmicutes;_c__Bacilli;_o__Bacillales;_f__Bacillaceae;_unclassified;_unclassified	-0.72613	0.237751	0.00328727	0.127208	0.356663
Log[gamma-glutamylleucine]	4441081___k__Bacteria;_p__Actinobacteria;_c__Coriobacteriia;_o__Coriobacteriales;_f__Coriobacteriaceae;_unclassified;_unclassified	-0.726331	0.211503	0.00104782	0.155599	0.39446
Log[gamma-glutamylleucine]	128382___k__Bacteria;_p__Firmicutes;_c__Clostridia;_o__Clostridiales;_f__Veillonellaceae;_g__Dialister;_s__	-0.868857	0.228935	0.00033002	0.183712	0.428616
Log[glycylisoleucine]	193279___k__Bacteria;_p__Actinobacteria;_c__Coriobacteriia;_o__Coriobacteriales;_f__Coriobacteriaceae;_g__Adlercreutzia;_s__	1.566	0.318715	6.51941e-06	0.273902	0.523356
Log[glycylisoleucine]	356403___k__Bacteria;_p__Firmicutes;_c__Clostridia;_o__Clostridiales;_f__Clostridiaceae;_g__Clostridium;_s__hiranonis	1.13793	0.223253	3.28919e-06	0.288728	0.537335
Log[glycylisoleucine]	4384058___k__Bacteria;_p__Proteobacteria;_c__Gammaproteobacteria;_o__Enterobacteriales;_f__Enterobacteriaceae;_g__Salmonella;_unclassified	1.07239	0.348655	0.00308684	0.128783	0.358863
Log[glycylisoleucine]	1000148___k__Bacteria;_p__Proteobacteria;_c__Betaproteobacteria;_o__Burkholderiales;_f__Comamonadaceae;_unclassified;_unclassified	1.0064	0.251019	0.000161685	0.200741	0.448041
Log[glycylisoleucine]	266392___k__Bacteria;_p__Firmicutes;_c__Clostridia;_o__Clostridiales;_f__Lachnospiraceae;_g__Coprococcus;_s__	0.963767	0.340702	0.00623284	0.111135	0.333369
Log[glycylisoleucine]	1105591___k__Bacteria;_p__Bacteroidetes;_c__Bacteroidia;_o__Bacteroidales;_f__Paraprevotellaceae;_g__Paraprevotella;_s__	0.60929	0.221603	0.00775027	0.10564	0.325022
Log[glycylisoleucine]	4319416___k__Bacteria;_p__Proteobacteria;_c__Alphaproteobacteria;_o__Rhizobiales;_f__Bartonellaceae;_g__Bartonella;_unclassified	-0.638812	0.189011	0.00123999	0.15145	0.389165
Log[glycylisoleucine]	100100___k__Bacteria;_p__Firmicutes;_c__Bacilli;_o__Bacillales;_f__Bacillaceae;_unclassified;_unclassified	-0.719531	0.26767	0.00914847	0.101452	0.318515
Log[glycylleucine]	193279___k__Bacteria;_p__Actinobacteria;_c__Coriobacteriia;_o__Coriobacteriales;_f__Coriobacteriaceae;_g__Adlercreutzia;_s__	1.36638	0.453505	0.00370365	0.12422	0.352449
Log[glycylleucine]	1105591___k__Bacteria;_p__Bacteroidetes;_c__Bacteroidia;_o__Bacteroidales;_f__Paraprevotellaceae;_g__Paraprevotella;_s__	0.825592	0.285521	0.00523148	0.115545	0.339919
Log[glycylleucine]	4319416___k__Bacteria;_p__Proteobacteria;_c__Alphaproteobacteria;_o__Rhizobiales;_f__Bartonellaceae;_g__Bartonella;_unclassified	-0.871189	0.242517	0.000636695	0.167799	0.409632
Log[glycylvaline]	193279___k__Bacteria;_p__Actinobacteria;_c__Coriobacteriia;_o__Coriobacteriales;_f__Coriobacteriaceae;_g__Adlercreutzia;_s__	1.57259	0.363531	5.43297e-05	0.226242	0.475649
Log[glycylvaline]	266392___k__Bacteria;_p__Firmicutes;_c__Clostridia;_o__Clostridiales;_f__Lachnospiraceae;_g__Coprococcus;_s__	1.10453	0.374663	0.00445907	0.119562	0.345777
Log[glycylvaline]	356403___k__Bacteria;_p__Firmicutes;_c__Clostridia;_o__Clostridiales;_f__Clostridiaceae;_g__Clostridium;_s__hiranonis	1.06976	0.260135	0.000113872	0.20901	0.457176
Log[glycylvaline]	1000148___k__Bacteria;_p__Proteobacteria;_c__Betaproteobacteria;_o__Burkholderiales;_f__Comamonadaceae;_unclassified;_unclassified	1.02354	0.282628	0.000579886	0.170075	0.412401
Log[glycylvaline]	4319416___k__Bacteria;_p__Proteobacteria;_c__Alphaproteobacteria;_o__Rhizobiales;_f__Bartonellaceae;_g__Bartonella;_unclassified	-0.664912	0.210932	0.00246567	0.134395	0.366599
Log[isoleucylglycine]	193279___k__Bacteria;_p__Actinobacteria;_c__Coriobacteriia;_o__Coriobacteriales;_f__Coriobacteriaceae;_g__Adlercreutzia;_s__	0.898131	0.219172	0.000119658	0.207844	0.4559
Log[isoleucylglycine]	1084643___k__Bacteria;_p__Firmicutes;_c__Clostridia;_o__Clostridiales;_f__Mogibacteriaceae;_g__Mogibacterium;_s__	0.774572	0.268973	0.00540748	0.114712	0.338692
Log[isoleucylglycine]	1000148___k__Bacteria;_p__Proteobacteria;_c__Betaproteobacteria;_o__Burkholderiales;_f__Comamonadaceae;_unclassified;_unclassified	0.697298	0.163019	6.4364e-05	0.222322	0.47151
Log[isoleucylglycine]	266392___k__Bacteria;_p__Firmicutes;_c__Clostridia;_o__Clostridiales;_f__Lachnospiraceae;_g__Coprococcus;_s__	0.655725	0.223356	0.00461724	0.118686	0.344508
Log[isoleucylglycine]	4384058___k__Bacteria;_p__Proteobacteria;_c__Gammaproteobacteria;_o__Enterobacteriales;_f__Enterobacteriaceae;_g__Salmonella;_unclassified	0.633935	0.232812	0.00832861	0.103823	0.322216
Log[isoleucylglycine]	1105591___k__Bacteria;_p__Bacteroidetes;_c__Bacteroidia;_o__Bacteroidales;_f__Paraprevotellaceae;_g__Paraprevotella;_s__	0.551029	0.138045	0.000171591	0.199332	0.446466
Log[isoleucylglycine]	1007180___k__Bacteria;_p__Proteobacteria;_c__Alphaproteobacteria;_o__Rhizobiales;_f__Methylobacteriaceae;_g__Methylobacterium;_s__	-0.205907	0.0751212	0.0079307	0.105059	0.324128
Log[isoleucylglycine]	1074945___k__Bacteria;_p__Actinobacteria;_c__Actinobacteria;_o__Actinomycetales;_f__Propionibacteriaceae;_g__Propionibacterium;_s__granulosum	-0.205907	0.0751212	0.0079307	0.105059	0.324128
Log[isoleucylglycine]	2170756___k__Bacteria;_p__Proteobacteria;_c__Gammaproteobacteria;_o__Xanthomonadales;_f__Xanthomonadaceae;_g__Stenotrophomonas;_s__geniculata	-0.205907	0.0751212	0.0079307	0.105059	0.324128
Log[isoleucylglycine]	579304___k__Bacteria;_p__Firmicutes;_c__Bacilli;_o__Lactobacillales;_f__Lactobacillaceae;_g__;_s__	-0.205907	0.0751212	0.0079307	0.105059	0.324128
Log[isoleucylglycine]	4319416___k__Bacteria;_p__Proteobacteria;_c__Alphaproteobacteria;_o__Rhizobiales;_f__Bartonellaceae;_g__Bartonella;_unclassified	-0.625934	0.110125	3.49138e-07	0.335451	0.579181
Log[isoleucylglycine]	4441081___k__Bacteria;_p__Actinobacteria;_c__Coriobacteriia;_o__Coriobacteriales;_f__Coriobacteriaceae;_unclassified;_unclassified	-0.758647	0.13885	8.16853e-07	0.318083	0.563989
Log[isoleucylglycine]	128382___k__Bacteria;_p__Firmicutes;_c__Clostridia;_o__Clostridiales;_f__Veillonellaceae;_g__Dialister;_s__	-0.907565	0.146272	4.51191e-08	0.375596	0.612859
Log[isoleucylglycine]	652696___k__Bacteria;_p__Actinobacteria;_c__Actinobacteria;_o__Bifidobacteriales;_f__Bifidobacteriaceae;_g__Bifidobacterium;_s__adolescentis	-0.915311	0.246026	0.00042147	0.177814	0.421679
Log[leucylglycine]	193279___k__Bacteria;_p__Actinobacteria;_c__Coriobacteriia;_o__Coriobacteriales;_f__Coriobacteriaceae;_g__Adlercreutzia;_s__	0.895061	0.211993	7.80066e-05	0.217856	0.466751
Log[leucylglycine]	4384058___k__Bacteria;_p__Proteobacteria;_c__Gammaproteobacteria;_o__Enterobacteriales;_f__Enterobacteriaceae;_g__Salmonella;_unclassified	0.648055	0.225267	0.00545172	0.114507	0.338389
Log[leucylglycine]	266392___k__Bacteria;_p__Firmicutes;_c__Clostridia;_o__Clostridiales;_f__Lachnospiraceae;_g__Coprococcus;_s__	0.640025	0.217338	0.00450017	0.119331	0.345443
Log[leucylglycine]	1000148___k__Bacteria;_p__Proteobacteria;_c__Betaproteobacteria;_o__Burkholderiales;_f__Comamonadaceae;_unclassified;_unclassified	0.636472	0.1614	0.000201777	0.195483	0.442134
Log[leucylglycine]	1105591___k__Bacteria;_p__Bacteroidetes;_c__Bacteroidia;_o__Bacteroidales;_f__Paraprevotellaceae;_g__Paraprevotella;_s__	0.525435	0.135049	0.000240664	0.191281	0.437356
Log[leucylglycine]	1007180___k__Bacteria;_p__Proteobacteria;_c__Alphaproteobacteria;_o__Rhizobiales;_f__Methylobacteriaceae;_g__Methylobacterium;_s__	-0.203985	0.0729704	0.00683348	0.108816	0.329872
Log[leucylglycine]	1074945___k__Bacteria;_p__Actinobacteria;_c__Actinobacteria;_o__Actinomycetales;_f__Propionibacteriaceae;_g__Propionibacterium;_s__granulosum	-0.203985	0.0729704	0.00683348	0.108816	0.329872
Log[leucylglycine]	2170756___k__Bacteria;_p__Proteobacteria;_c__Gammaproteobacteria;_o__Xanthomonadales;_f__Xanthomonadaceae;_g__Stenotrophomonas;_s__geniculata	-0.203985	0.0729704	0.00683348	0.108816	0.329872
Log[leucylglycine]	579304___k__Bacteria;_p__Firmicutes;_c__Bacilli;_o__Lactobacillales;_f__Lactobacillaceae;_g__;_s__	-0.203985	0.0729704	0.00683348	0.108816	0.329872
Log[leucylglycine]	4319416___k__Bacteria;_p__Proteobacteria;_c__Alphaproteobacteria;_o__Rhizobiales;_f__Bartonellaceae;_g__Bartonella;_unclassified	-0.609521	0.107177	3.44831e-07	0.335702	0.579398
Log[leucylglycine]	4441081___k__Bacteria;_p__Actinobacteria;_c__Coriobacteriia;_o__Coriobacteriales;_f__Coriobacteriaceae;_unclassified;_unclassified	-0.689715	0.139126	5.53756e-06	0.277464	0.526748
Log[leucylglycine]	652696___k__Bacteria;_p__Actinobacteria;_c__Actinobacteria;_o__Bifidobacteriales;_f__Bifidobacteriaceae;_g__Bifidobacterium;_s__adolescentis	-0.839129	0.242394	0.000961147	0.157721	0.397141
Log[leucylglycine]	128382___k__Bacteria;_p__Firmicutes;_c__Clostridia;_o__Clostridiales;_f__Veillonellaceae;_g__Dialister;_s__	-0.849173	0.145604	1.95893e-07	0.347026	0.589089
Log[valylleucine]	193279___k__Bacteria;_p__Actinobacteria;_c__Coriobacteriia;_o__Coriobacteriales;_f__Coriobacteriaceae;_g__Adlercreutzia;_s__	0.784855	0.222489	0.000781759	0.162786	0.403467
Log[valylleucine]	1000148___k__Bacteria;_p__Proteobacteria;_c__Betaproteobacteria;_o__Burkholderiales;_f__Comamonadaceae;_unclassified;_unclassified	0.649754	0.163471	0.000181656	0.19798	0.444949
Log[valylleucine]	1105591___k__Bacteria;_p__Bacteroidetes;_c__Bacteroidia;_o__Bacteroidales;_f__Paraprevotellaceae;_g__Paraprevotella;_s__	0.544893	0.136263	0.000167475	0.199908	0.44711
Log[valylleucine]	4319416___k__Bacteria;_p__Proteobacteria;_c__Alphaproteobacteria;_o__Rhizobiales;_f__Bartonellaceae;_g__Bartonella;_unclassified	-0.593072	0.110896	1.2725e-06	0.308862	0.555754
Log[valylleucine]	4441081___k__Bacteria;_p__Actinobacteria;_c__Coriobacteriia;_o__Coriobacteriales;_f__Coriobacteriaceae;_unclassified;_unclassified	-0.812744	0.131321	4.80133e-08	0.37441	0.611891
Log[valylleucine]	128382___k__Bacteria;_p__Firmicutes;_c__Clostridia;_o__Clostridiales;_f__Veillonellaceae;_g__Dialister;_s__	-0.896261	0.144425	4.49324e-08	0.375675	0.612923
Log[valylleucine]	652696___k__Bacteria;_p__Actinobacteria;_c__Actinobacteria;_o__Bifidobacteriales;_f__Bifidobacteriaceae;_g__Bifidobacterium;_s__adolescentis	-0.974563	0.238624	0.000125405	0.206741	0.454688

## Sheet: Other fecal metab vs OTUs
Metabolites	OTUs	Estimate	Std Error	Prob>|t|	Rsquare	r
Log[NAD+]	128382___k__Bacteria;_p__Firmicutes;_c__Clostridia;_o__Clostridiales;_f__Veillonellaceae;_g__Dialister;_s__	0.559717	0.107236	2.07321e-06	0.298579	0.546423
Log[NAD+]	652696___k__Bacteria;_p__Actinobacteria;_c__Actinobacteria;_o__Bifidobacteriales;_f__Bifidobacteriaceae;_g__Bifidobacterium;_s__adolescentis	0.503526	0.176811	0.00591159	0.112468	0.335362
Log[NAD+]	52166___k__Bacteria;_p__Firmicutes;_c__Clostridia;_o__Clostridiales;_f__Veillonellaceae;_g__Megasphaera;_s__	0.499295	0.120914	0.000107425	0.210378	0.458669
Log[NAD+]	4441081___k__Bacteria;_p__Actinobacteria;_c__Coriobacteriia;_o__Coriobacteriales;_f__Coriobacteriaceae;_unclassified;_unclassified	0.46242	0.100925	2.18828e-05	0.246997	0.496988
Log[NAD+]	100001___k__Bacteria;_p__Proteobacteria;_unclassified;_unclassified;_unclassified;_unclassified;_unclassified	0.320534	0.0621918	2.65536e-06	0.293312	0.541583
Log[NAD+]	4319416___k__Bacteria;_p__Proteobacteria;_c__Alphaproteobacteria;_o__Rhizobiales;_f__Bartonellaceae;_g__Bartonella;_unclassified	0.292681	0.085983	0.00115075	0.153291	0.391524
Log[NAD+]	1007180___k__Bacteria;_p__Proteobacteria;_c__Alphaproteobacteria;_o__Rhizobiales;_f__Methylobacteriaceae;_g__Methylobacterium;_s__	0.22269	0.0473512	1.41186e-05	0.256831	0.506785
Log[NAD+]	1074945___k__Bacteria;_p__Actinobacteria;_c__Actinobacteria;_o__Actinomycetales;_f__Propionibacteriaceae;_g__Propionibacterium;_s__granulosum	0.22269	0.0473512	1.41186e-05	0.256831	0.506785
Log[NAD+]	2170756___k__Bacteria;_p__Proteobacteria;_c__Gammaproteobacteria;_o__Xanthomonadales;_f__Xanthomonadaceae;_g__Stenotrophomonas;_s__geniculata	0.22269	0.0473512	1.41186e-05	0.256831	0.506785
Log[NAD+]	579304___k__Bacteria;_p__Firmicutes;_c__Bacilli;_o__Lactobacillales;_f__Lactobacillaceae;_g__;_s__	0.22269	0.0473512	1.41186e-05	0.256831	0.506785
Log[NAD+]	4473250___k__Bacteria;_p__Firmicutes;_c__Bacilli;_o__Bacillales;_f__Paenibacillaceae;_g__Aneurinibacillus;_s__migulanus	0.161791	0.0598063	0.00873667	0.102615	0.320336
Log[NAD+]	1000062___k__Bacteria;_p__Bacteroidetes;_c__Bacteroidia;_o__Bacteroidales;_f__Porphyromonadaceae;_unclassified;_unclassified	-0.313215	0.0953985	0.00166555	0.144151	0.379673
Log[NAD+]	100027___k__Bacteria;_p__Proteobacteria;_c__Gammaproteobacteria;_o__Enterobacteriales;_f__Enterobacteriaceae;_g__;_s__	-0.335241	0.121814	0.0076953	0.105819	0.325299
Log[NAD+]	356403___k__Bacteria;_p__Firmicutes;_c__Clostridia;_o__Clostridiales;_f__Clostridiaceae;_g__Clostridium;_s__hiranonis	-0.536042	0.100216	1.26822e-06	0.308933	0.555817
Log[NAD+]	1000148___k__Bacteria;_p__Proteobacteria;_c__Betaproteobacteria;_o__Burkholderiales;_f__Comamonadaceae;_unclassified;_unclassified	-0.580777	0.10526	6.64336e-07	0.322344	0.567754
Log[NAD+]	4384058___k__Bacteria;_p__Proteobacteria;_c__Gammaproteobacteria;_o__Enterobacteriales;_f__Enterobacteriaceae;_g__Salmonella;_unclassified	-0.651521	0.149348	4.77802e-05	0.229202	0.47875
Log[NAD+]	266392___k__Bacteria;_p__Firmicutes;_c__Clostridia;_o__Clostridiales;_f__Lachnospiraceae;_g__Coprococcus;_s__	-0.66471	0.142056	1.53905e-05	0.254904	0.50488
Log[NAD+]	193279___k__Bacteria;_p__Actinobacteria;_c__Coriobacteriia;_o__Coriobacteriales;_f__Coriobacteriaceae;_g__Adlercreutzia;_s__	-0.833556	0.134749	4.85821e-08	0.374185	0.611707
Log[NAD+]	1084643___k__Bacteria;_p__Firmicutes;_c__Clostridia;_o__Clostridiales;_f__Mogibacteriaceae;_g__Mogibacterium;_s__	-1.07349	0.145238	3.81614e-10	0.460509	0.678608
Log[nicotinate]	1105591___k__Bacteria;_p__Bacteroidetes;_c__Bacteroidia;_o__Bacteroidales;_f__Paraprevotellaceae;_g__Paraprevotella;_s__	0.79534	0.29213	0.00833763	0.103796	0.322173
Log[nicotinate]	652696___k__Bacteria;_p__Actinobacteria;_c__Actinobacteria;_o__Bifidobacteriales;_f__Bifidobacteriaceae;_g__Bifidobacterium;_s__adolescentis	-1.54633	0.50713	0.00333521	0.126846	0.356154
Log[nicotinic acid mononucleotide (NaMN)]	100001___k__Bacteria;_p__Proteobacteria;_unclassified;_unclassified;_unclassified;_unclassified;_unclassified	0.495187	0.133425	0.000434013	0.177104	0.420838
Log[nicotinic acid mononucleotide (NaMN)]	193279___k__Bacteria;_p__Actinobacteria;_c__Coriobacteriia;_o__Coriobacteriales;_f__Coriobacteriaceae;_g__Adlercreutzia;_s__	-0.861161	0.321083	0.00929882	0.10104	0.317868
Log[nicotinic acid mononucleotide (NaMN)]	100027___k__Bacteria;_p__Proteobacteria;_c__Gammaproteobacteria;_o__Enterobacteriales;_f__Enterobacteriaceae;_g__;_s__	-0.896734	0.23028	0.000237945	0.191552	0.437666
Log[nicotinic acid mononucleotide (NaMN)]	839684___k__Bacteria;_p__Firmicutes;_c__Clostridia;_o__Clostridiales;_f__Lachnospiraceae;_unclassified;_unclassified	-0.972976	0.34614	0.00654802	0.109891	0.331499
Log[nicotinic acid mononucleotide (NaMN)]	266392___k__Bacteria;_p__Firmicutes;_c__Clostridia;_o__Clostridiales;_f__Lachnospiraceae;_g__Coprococcus;_s__	-0.981393	0.303322	0.00192371	0.140575	0.374933
Log[nicotinic acid mononucleotide (NaMN)]	356403___k__Bacteria;_p__Firmicutes;_c__Clostridia;_o__Clostridiales;_f__Clostridiaceae;_g__Clostridium;_s__hiranonis	-1.00451	0.204151	6.35338e-06	0.274465	0.523895
Log[nicotinic acid mononucleotide (NaMN)]	4384058___k__Bacteria;_p__Proteobacteria;_c__Gammaproteobacteria;_o__Enterobacteriales;_f__Enterobacteriaceae;_g__Salmonella;_unclassified	-1.03401	0.312528	0.00154233	0.146056	0.382173
Log[nicotinic acid mononucleotide (NaMN)]	100212___k__Bacteria;_p__Firmicutes;_c__Clostridia;_o__Clostridiales;_f__Veillonellaceae;_g__;_s__	-1.18054	0.315224	0.000388883	0.179757	0.423978
Log[trigonelline (N'-methylnicotinate)]	128382___k__Bacteria;_p__Firmicutes;_c__Clostridia;_o__Clostridiales;_f__Veillonellaceae;_g__Dialister;_s__	0.864094	0.260227	0.00148688	0.146962	0.383357
Log[trigonelline (N'-methylnicotinate)]	52166___k__Bacteria;_p__Firmicutes;_c__Clostridia;_o__Clostridiales;_f__Veillonellaceae;_g__Megasphaera;_s__	0.849656	0.279955	0.00347526	0.125816	0.354705
Log[trigonelline (N'-methylnicotinate)]	100001___k__Bacteria;_p__Proteobacteria;_unclassified;_unclassified;_unclassified;_unclassified;_unclassified	0.671244	0.139505	9.49109e-06	0.265647	0.51541
Log[trigonelline (N'-methylnicotinate)]	4319416___k__Bacteria;_p__Proteobacteria;_c__Alphaproteobacteria;_o__Rhizobiales;_f__Bartonellaceae;_g__Bartonella;_unclassified	0.543475	0.194073	0.00674163	0.109157	0.330389
Log[trigonelline (N'-methylnicotinate)]	1007180___k__Bacteria;_p__Proteobacteria;_c__Alphaproteobacteria;_o__Rhizobiales;_f__Methylobacteriaceae;_g__Methylobacterium;_s__	0.339826	0.113156	0.00380914	0.123516	0.351449
Log[trigonelline (N'-methylnicotinate)]	1074945___k__Bacteria;_p__Actinobacteria;_c__Actinobacteria;_o__Actinomycetales;_f__Propionibacteriaceae;_g__Propionibacterium;_s__granulosum	0.339826	0.113156	0.00380914	0.123516	0.351449
Log[trigonelline (N'-methylnicotinate)]	2170756___k__Bacteria;_p__Proteobacteria;_c__Gammaproteobacteria;_o__Xanthomonadales;_f__Xanthomonadaceae;_g__Stenotrophomonas;_s__geniculata	0.339826	0.113156	0.00380914	0.123516	0.351449
Log[trigonelline (N'-methylnicotinate)]	579304___k__Bacteria;_p__Firmicutes;_c__Bacilli;_o__Lactobacillales;_f__Lactobacillaceae;_g__;_s__	0.339826	0.113156	0.00380914	0.123516	0.351449
Log[trigonelline (N'-methylnicotinate)]	1105591___k__Bacteria;_p__Bacteroidetes;_c__Bacteroidia;_o__Bacteroidales;_f__Paraprevotellaceae;_g__Paraprevotella;_s__	-0.642097	0.220678	0.00497119	0.116829	0.341802
Log[trigonelline (N'-methylnicotinate)]	356403___k__Bacteria;_p__Firmicutes;_c__Clostridia;_o__Clostridiales;_f__Clostridiaceae;_g__Clostridium;_s__hiranonis	-0.907055	0.239823	0.000344441	0.182682	0.427414
Log[trigonelline (N'-methylnicotinate)]	100027___k__Bacteria;_p__Proteobacteria;_c__Gammaproteobacteria;_o__Enterobacteriales;_f__Enterobacteriaceae;_g__;_s__	-0.972965	0.256052	0.000325002	0.18408	0.429046
Log[trigonelline (N'-methylnicotinate)]	4384058___k__Bacteria;_p__Proteobacteria;_c__Gammaproteobacteria;_o__Enterobacteriales;_f__Enterobacteriaceae;_g__Salmonella;_unclassified	-1.09288	0.348506	0.00258786	0.133188	0.36495
Log[trigonelline (N'-methylnicotinate)]	266392___k__Bacteria;_p__Firmicutes;_c__Clostridia;_o__Clostridiales;_f__Lachnospiraceae;_g__Coprococcus;_s__	-1.09592	0.335227	0.00173793	0.143096	0.378281
Log[trigonelline (N'-methylnicotinate)]	100212___k__Bacteria;_p__Firmicutes;_c__Clostridia;_o__Clostridiales;_f__Veillonellaceae;_g__;_s__	-1.11875	0.358952	0.00273824	0.131778	0.363012
Log[trigonelline (N'-methylnicotinate)]	1000148___k__Bacteria;_p__Proteobacteria;_c__Betaproteobacteria;_o__Burkholderiales;_f__Comamonadaceae;_unclassified;_unclassified	-1.15791	0.241288	9.94469e-06	0.264616	0.514408
Log[trigonelline (N'-methylnicotinate)]	193279___k__Bacteria;_p__Actinobacteria;_c__Coriobacteriia;_o__Coriobacteriales;_f__Coriobacteriaceae;_g__Adlercreutzia;_s__	-1.27305	0.33936	0.000381045	0.180249	0.424557
